# Supplementary material for: SPATA2 and CYLD inhibit T cell infiltration into colorectal cancer via regulation of IFN-γ/STAT1 axis
Source: Front Oncol. 2022 Dec 2;12:1016307. doi: 10.3389/fonc.2022.1016307 (PMC9756846; doi:10.3389/fonc.2022.1016307)
Supplement: Supplementary Table 1 — Correlation coefficients and p values of all genes with CXCL9/10/11 and GEP scores in TCGA. Expression levels in CCLE CRC cell lines and genes selected for downstream validation are also indicated. [file Table_1.xlsx]

## Sheet: TableS1
Gene	Expression tertile in CCLE CRC	Correlation with GEP			Correlation with CXCL9/10/11			Validation by RNAi?
		p value	rho	FDR	p value	rho	FDR
VIPR1	Hi	0	-0.410969	0	0.00831671	-0.126598	0.01433	Yes
SCAP	Hi	6.13071e-17	-0.386806	3.10412e-15	1.25798e-05	-0.20794	3.3007e-05	Yes
WNK2	Hi	1.75934e-11	-0.315429	4.06319e-10	2.45031e-05	-0.201042	6.17988e-05	Yes
ESRRA	Hi	8.55931e-06	-0.211822	5.57025e-05	5.00316e-05	-0.193386	0.000120963	Yes
USP7	Hi	5.08515e-05	-0.193208	0.000269274	6.11586e-11	-0.307233	2.92424e-10	Yes
SIAH2	Hi	9.60707e-05	-0.186119	0.000469744	0.00262436	-0.14408	0.00492183	Yes
EFNA1	Hi	0.000103351	-0.185288	0.00049999	4.1425e-09	-0.277415	1.62348e-08	Yes
SPATA2	Hi	0.000108403	-0.184744	0.000521791	1.35478e-08	-0.268359	5.03187e-08	Yes
GPR35	Hi	0.000121469	-0.183438	0.000577223	2.47634e-21	-0.433718	2.75925e-20	Yes
ATP9A	Hi	0.000222463	-0.176341	0.000986485	3.17752e-05	-0.198289	7.89705e-05	Yes
IRF2BP2	Hi	0.000353437	-0.170723	0.00148628	3.31095e-20	-0.422379	3.45015e-19	Yes
CDK10	Hi	0.0008459	-0.159629	0.00316815	1.04675e-12	-0.333118	5.91862e-12	Yes
PPP2R1A	Hi	0.00357066	-0.139584	0.0109729	0.000708675	-0.161936	0.00144093	Yes
PCIF1	Hi	0.010699	-0.12241	0.0280796	1.92953e-05	-0.203541	4.92953e-05	Yes
PGAP3	Hi	6.08228e-22	-0.439683	5.1805e-20	2.60094e-06	-0.223397	7.38856e-06	No
HSD11B2	Hi	7.40143e-21	-0.428982	5.46971e-19	0.00956863	-0.12425	0.0163137	No
SHD	Hi	2.44402e-18	-0.402566	1.44068e-16	2.55431e-07	-0.24433	8.22032e-07	No
KLC4	Hi	7.56171e-18	-0.397137	4.24575e-16	0.0104571	-0.122789	0.0176757	No
PHGR1	Hi	1.21542e-17	-0.394826	6.74893e-16	0.00794762	-0.127258	0.0137388	No
TMC4	Hi	1.25432e-17	-0.394672	6.94577e-16	0.00260305	-0.144197	0.00488461	No
TFCP2L1	Hi	5.41069e-17	-0.387433	2.76744e-15	0.00671064	-0.129949	0.011747	No
SLC39A5	Hi	6.17838e-17	-0.386767	3.12039e-15	0.000245851	-0.175143	0.000539504	No
USP30	Hi	8.24936e-17	-0.38531	4.09433e-15	0.00138983	-0.152986	0.00271154	No
PLEKHA6	Hi	1.31471e-16	-0.382947	6.41432e-15	5.11154e-05	-0.193152	0.000123375	No
A1CF	Hi	2.20808e-16	-0.380295	1.05177e-14	0.000575341	-0.164614	0.00118578	No
ILDR1	Hi	5.3697e-16	-0.375692	2.44753e-14	0.00437649	-0.136541	0.00793397	No
EPB41L4B	Hi	9.26171e-16	-0.372832	4.06484e-14	0.000807066	-0.160244	0.0016257	No
FGFR3	Hi	1.11703e-15	-0.371843	4.84956e-14	3.07759e-05	-0.19863	7.66576e-05	No
FAM168B	Hi	1.6081e-15	-0.369908	6.8484e-14	0.215416	-0.0595837	0.275066	No
TP53TG1	Hi	1.67881e-15	-0.369679	7.11935e-14	7.87339e-07	-0.23442	2.38563e-06	No
PLA2G4F	Hi	3.95471e-15	-0.365075	1.60918e-13	6.71596e-06	-0.21423	1.81798e-05	No
SELENBP1	Hi	7.60662e-15	-0.36151	3.02773e-13	0.137447	-0.0714147	0.184941	No
MYO7B	Hi	8.90345e-15	-0.360645	3.48866e-13	0.010704	-0.122402	0.0180625	No
ACOX1	Hi	9.868e-15	-0.360079	3.84412e-13	0.0298976	-0.104249	0.0466123	No
INPP5J	Hi	1.16478e-14	-0.359163	4.48531e-13	0.000437412	-0.168076	0.000919228	No
CDHR2	Hi	1.30561e-14	-0.358531	5.0084e-13	0.782024	-0.013319	0.823137	No
NGEF	Hi	1.32037e-14	-0.358469	5.04576e-13	4.35025e-07	-0.239696	1.3577e-06	No
NEU4	Hi	4.30095e-14	-0.351846	1.53015e-12	0.641814	0.0223904	0.701566	No
CLRN3	Hi	6.24716e-14	-0.349719	2.1877e-12	0.000583885	-0.164426	0.00120154	No
SGK2	Hi	6.94364e-14	-0.349114	2.40645e-12	0.00222546	-0.146437	0.00421978	No
NUDT7	Hi	7.96422e-14	-0.348328	2.73189e-12	2.24624e-08	-0.26439	8.15011e-08	No
PLXNA2	Hi	9.36561e-14	-0.347395	3.164e-12	0.748323	0.015445	0.795076	No
ARHGEF9	Hi	1.05056e-13	-0.346732	3.52544e-12	0.769644	-0.0140968	0.812703	No
CDH17	Hi	1.19685e-13	-0.345977	3.97651e-12	5.16587e-05	-0.193036	0.000124642	No
ACVR1B	Hi	1.20337e-13	-0.345946	3.97845e-12	0.0038794	-0.138351	0.00709359	No
SPAG16	Hi	1.42643e-13	-0.344958	4.67742e-12	2.06071e-06	-0.225588	5.93103e-06	No
MEP1A	Hi	1.57734e-13	-0.344373	5.13877e-12	0.0600506	-0.090339	0.0876218	No
GPRC5C	Hi	1.73374e-13	-0.343821	5.57598e-12	0.000271229	-0.173957	0.000590549	No
MYO1A	Hi	2.17304e-13	-0.342499	6.87879e-12	0.468352	-0.034899	0.53867	No
RAPGEFL1	Hi	2.23699e-13	-0.342329	7.05897e-12	0.00990878	-0.123677	0.0168337	No
TMEM8B	Hi	2.64468e-13	-0.341345	8.2676e-12	1.93884e-06	-0.226158	5.60283e-06	No
LEAP2	Hi	2.93446e-13	-0.340731	9.07471e-12	0.00389883	-0.138276	0.00712523	No
ABCA5	Hi	4.14504e-13	-0.338684	1.2473e-11	0.303037	0.0495513	0.371243	No
EPS8L3	Hi	4.99152e-13	-0.337577	1.48644e-11	2.63989e-10	-0.297275	1.17843e-09	No
ECHDC2	Hi	5.22194e-13	-0.337307	1.55046e-11	0.107717	-0.0773198	0.148924	No
RHOU	Hi	5.46377e-13	-0.337036	1.61748e-11	0.596273	-0.0254991	0.660805	No
SLC35D1	Hi	7.23703e-13	-0.335349	2.12367e-11	0.156	-0.0682149	0.207077	No
SPIRE2	Hi	1.02163e-12	-0.335092	2.92071e-11	0	-0.392519	0	No
ACOT11	Hi	7.59483e-13	-0.335059	2.21895e-11	0.015148	-0.116526	0.024901	No
GTF2IRD2	Hi	9.29078e-13	-0.333841	2.67556e-11	0.00257873	-0.144332	0.00483991	No
PDE9A	Hi	1.40487e-12	-0.333144	3.91127e-11	0.843081	-0.00952552	0.874853	No
CDHR5	Hi	1.13867e-12	-0.332607	3.21017e-11	0.693365	-0.0189797	0.74751	No
IHH	Hi	1.29276e-12	-0.331834	3.62578e-11	3.08047e-12	-0.326487	1.67172e-11	No
PIGZ	Hi	1.37137e-12	-0.331474	3.83393e-11	0.181967	-0.0641878	0.237191	No
FAM3D	Hi	1.40014e-12	-0.331347	3.9035e-11	0.0372381	-0.100032	0.0569262	No
SH3BGRL2	Hi	1.45645e-12	-0.331106	4.04365e-11	0.0236231	-0.108629	0.0375226	No
PTPRF	Hi	1.9709e-12	-0.32925	5.36816e-11	0.949612	0.0030422	0.959637	No
PDZD3	Hi	2.19472e-12	-0.328587	5.90577e-11	0.101916	-0.0786182	0.141792	No
ADCY6	Hi	2.20943e-12	-0.328546	5.9374e-11	0.47494	0.0343844	0.545218	No
TINAG	Hi	2.21467e-12	-0.328532	5.94354e-11	0.000237362	-0.175565	0.000522014	No
ZNF768	Hi	2.51029e-12	-0.327757	6.69222e-11	5.47108e-05	-0.192406	0.000131693	No
C10orf99	Hi	3.64385e-12	-0.327215	9.4877e-11	0.0787006	-0.084494	0.112331	No
SEMA3B	Hi	3.51084e-12	-0.325673	9.16511e-11	0.510822	0.0316472	0.580082	No
IL17RE	Hi	3.9521e-12	-0.324934	1.01978e-10	0.000308571	-0.172388	0.000665229	No
PHYH	Hi	3.99019e-12	-0.324874	1.02829e-10	0.000424457	-0.168452	0.000894247	No
UGT1A8	Hi	4.13865e-12	-0.324645	1.0625e-10	0.989384	0.000640538	0.991406	No
ATP6V0A1	Hi	4.16076e-12	-0.324612	1.06678e-10	0.759537	-0.0147344	0.804609	No
USH1C	Hi	5.74875e-12	-0.32258	1.4517e-10	3.82013e-10	-0.294697	1.67733e-09	No
TMEM184A	Hi	6.93266e-12	-0.321396	1.73541e-10	1.70209e-11	-0.315644	8.59639e-11	No
NLK	Hi	7.50245e-12	-0.320895	1.86642e-10	2.12437e-08	-0.264831	7.73586e-08	No
CKB	Hi	1.02827e-11	-0.320592	2.48131e-10	0.16372	-0.0669586	0.215884	No
TMED6	Hi	9.27517e-12	-0.319545	2.26537e-10	0.00328178	-0.140828	0.00607207	No
PGPEP1	Hi	9.51468e-12	-0.319382	2.31263e-10	0.0744552	-0.085715	0.106749	No
AIFM3	Hi	1.05313e-11	-0.318733	2.53521e-10	0.000379754	-0.169835	0.000806321	No
EPHX2	Hi	1.08512e-11	-0.318542	2.6091e-10	0.362634	-0.0438039	0.432498	No
CLCN2	Hi	1.23338e-11	-0.317721	2.94096e-10	0.00584839	-0.132101	0.0103685	No
SHROOM1	Hi	1.34732e-11	-0.317152	3.18617e-10	7.11448e-07	-0.23533	2.16843e-06	No
ISX	Hi	1.46352e-11	-0.316619	3.44072e-10	0.616727	-0.0240905	0.679167	No
DAPK2	Hi	1.59377e-11	-0.316069	3.71172e-10	5.11488e-08	-0.257788	1.78869e-07	No
SULT1A1	Hi	1.70211e-11	-0.315643	3.93719e-10	0.501802	-0.0323254	0.57113	No
ROGDI	Hi	1.88067e-11	-0.314997	4.32037e-10	0.294505	0.050433	0.362306	No
RMND5A	Hi	2.18281e-11	-0.314028	4.95782e-10	0.164892	-0.066783	0.217215	No
EIF4EBP2	Hi	2.85526e-11	-0.312274	6.4127e-10	0.699026	-0.0186112	0.752362	No
SLC22A5	Hi	2.98035e-11	-0.311993	6.68616e-10	0.297349	-0.0501372	0.365344	No
UBL3	Hi	3.34754e-11	-0.311229	7.45171e-10	0.479394	-0.0340387	0.549451	No
MGLL	Hi	3.43488e-11	-0.311059	7.61241e-10	0.288843	0.0510274	0.356264	No
PDE8A	Hi	4.0708e-11	-0.309938	8.85576e-10	0.942418	0.00347723	0.954431	No
WNK4	Hi	4.24369e-11	-0.309663	9.21192e-10	1.21854e-13	-0.345873	7.52731e-13	No
TRIM3	Hi	4.25234e-11	-0.30965	9.22074e-10	0.0896584	0.0815678	0.126348	No
CAMK2N1	Hi	4.26372e-11	-0.309632	9.23545e-10	0.0523608	-0.0931964	0.0775555	No
CDK20	Hi	4.37061e-11	-0.309468	9.42635e-10	0.820264	0.0109374	0.856215	No
ARHGAP27	Hi	4.63816e-11	-0.309074	9.96064e-10	0.000424721	-0.168444	0.00089471	No
DHRS12	Hi	4.76135e-11	-0.3089	1.01585e-09	1.05663e-10	-0.303554	4.92564e-10	No
ZDHHC23	Hi	4.83336e-11	-0.3088	1.02919e-09	0.000513899	-0.166049	0.00106802	No
ZFAND2B	Hi	5.02688e-11	-0.30854	1.06363e-09	0.00679849	-0.129744	0.0118873	No
GTF2IRD2B	Hi	5.04648e-11	-0.308514	1.06666e-09	0.00584155	-0.132119	0.0103573	No
ANO10	Hi	5.60029e-11	-0.30782	1.1714e-09	0.217927	-0.0592597	0.277883	No
SH2B1	Hi	5.98743e-11	-0.307374	1.24332e-09	0.107359	-0.0773982	0.148533	No
UGT1A10	Hi	6.22132e-11	-0.307118	1.2879e-09	0.897431	-0.00620561	0.91887	No
C14orf93	Hi	6.30024e-11	-0.307034	1.30289e-09	1.59618e-06	-0.227967	4.66348e-06	No
TRPM4	Hi	6.42185e-11	-0.306906	1.32668e-09	0.423807	-0.0384901	0.494564	No
TCEA3	Hi	6.53522e-11	-0.306789	1.34595e-09	0.850405	-0.00907919	0.880906	No
PPDPF	Hi	6.71266e-11	-0.30661	1.37685e-09	5.40619e-11	-0.308056	2.59976e-10	No
NBR1	Hi	7.00742e-11	-0.306322	1.43001e-09	0.711501	-0.0178028	0.763174	No
GRTP1	Hi	7.70611e-11	-0.305684	1.56307e-09	1.46282e-13	-0.344812	8.97561e-13	No
PRR15	Hi	7.93406e-11	-0.305488	1.60445e-09	3.56196e-05	-0.197067	8.79163e-05	No
SLC26A6	Hi	8.03939e-11	-0.305399	1.62086e-09	2.88414e-06	-0.222417	8.15733e-06	No
ALAD	Hi	8.50521e-11	-0.30502	1.70792e-09	0.293169	0.0505726	0.360847	No
GUCA2A	Hi	8.98017e-11	-0.304654	1.79612e-09	0.200503	0.0615669	0.258205	No
SRI	Hi	1.07442e-10	-0.303441	2.11918e-09	0.48704	-0.0334494	0.556787	No
CAPS	Hi	1.08888e-10	-0.30335	2.14374e-09	8.39384e-08	-0.253725	2.868e-07	No
IGSF9	Hi	1.38449e-10	-0.303199	2.66405e-09	0.88955	0.00668267	0.913211	No
TSPAN7	Hi	1.15078e-10	-0.302975	2.24581e-09	0.0975532	0.0796339	0.136326	No
HMGCS2	Hi	1.15303e-10	-0.302962	2.24803e-09	0.529226	-0.0302824	0.59784	No
TMEM131	Hi	1.37162e-10	-0.30178	2.64597e-09	0.0348491	0.10132	0.0535757	No
EPCAM	Hi	1.3965e-10	-0.301657	2.68366e-09	3.30226e-11	-0.311319	1.62414e-10	No
STON2	Hi	1.52921e-10	-0.301037	2.92471e-09	0.00652569	-0.130388	0.0114562	No
CTDSP1	Hi	1.61766e-10	-0.300652	3.07922e-09	0.625325	0.0235045	0.686963	No
RNF5	Hi	1.66689e-10	-0.300447	3.15797e-09	4.5309e-05	-0.194467	0.000110208	No
B3GNT8	Hi	1.80522e-10	-0.2999	3.39763e-09	0.106746	-0.0775332	0.147811	No
CDK3	Hi	1.86385e-10	-0.29968	3.49489e-09	0.151692	-0.068931	0.201975	No
FARP2	Hi	1.93943e-10	-0.299406	3.62984e-09	0.246339	-0.055765	0.309557	No
PRKACB	Hi	2.0576e-10	-0.298999	3.82607e-09	0.29294	0.0505965	0.360609	No
PDK2	Hi	2.14542e-10	-0.29871	3.96371e-09	0.878675	-0.00734846	0.903856	No
PRSS8	Hi	2.19254e-10	-0.298561	4.03592e-09	0.00149413	-0.151996	0.00290066	No
DLG1	Hi	2.3346e-10	-0.298127	4.26146e-09	0.0966122	-0.0798577	0.135133	No
COQ7	Hi	2.40136e-10	-0.297931	4.3683e-09	7.47995e-06	-0.213164	2.01278e-05	No
CGN	Hi	2.49432e-10	-0.297668	4.5292e-09	0.701157	0.0184727	0.754131	No
EHHADH	Hi	2.49757e-10	-0.297659	4.53102e-09	0.461511	-0.0354375	0.531899	No
CYP4F12	Hi	2.51433e-10	-0.297613	4.5573e-09	0.192267	-0.0627085	0.249099	No
PLEKHG6	Hi	2.51795e-10	-0.297603	4.55975e-09	0.00949955	-0.124369	0.0162015	No
PCTP	Hi	2.64996e-10	-0.297249	4.78589e-09	2.68812e-06	-0.223084	7.6276e-06	No
PPFIBP2	Hi	2.89001e-10	-0.296646	5.21473e-09	1.08273e-06	-0.231534	3.2353e-06	No
RAB4A	Hi	2.96651e-10	-0.296464	5.33839e-09	2.05173e-06	-0.225629	5.90708e-06	No
PCLO	Hi	2.9893e-10	-0.296411	5.36979e-09	0.0242149	-0.108175	0.0383989	No
BRPF3	Hi	3.24114e-10	-0.295847	5.80144e-09	0.0970045	0.0797641	0.135635	No
SLC44A1	Hi	3.30903e-10	-0.295702	5.91768e-09	0.103091	-0.0783506	0.143219	No
ARV1	Hi	3.71174e-10	-0.294899	6.55622e-09	4.62531e-05	-0.194243	0.000112327	No
FAM172A	Hi	3.77461e-10	-0.294781	6.66141e-09	0.0440164	-0.0967242	0.0662255	No
TMEM63C	Hi	3.83246e-10	-0.294675	6.75165e-09	0.0114566	-0.121271	0.0192308	No
GLYR1	Hi	3.88944e-10	-0.294571	6.84004e-09	0.162361	-0.0671845	0.214388	No
SPPL2B	Hi	4.10605e-10	-0.294191	7.16808e-09	8.98558e-06	-0.211336	2.39612e-05	No
PBX1	Hi	4.48971e-10	-0.293563	7.76658e-09	0.0393724	0.0989389	0.0598793	No
ACACB	Hi	5.49739e-10	-0.293483	9.3016e-09	0.00106179	0.156786	0.00210359	No
GSTA1	Hi	4.64095e-10	-0.293329	7.98868e-09	0.327681	0.0470934	0.397054	No
PAQR8	Hi	4.64162e-10	-0.293328	7.98868e-09	0.815355	-0.0112416	0.851577	No
MOGAT3	Hi	4.87566e-10	-0.292981	8.3409e-09	1.63554e-07	-0.248139	5.39837e-07	No
WLS	Hi	4.90116e-10	-0.292944	8.37739e-09	0.736799	0.0161787	0.785031	No
PDCD4	Hi	4.96254e-10	-0.292857	8.46791e-09	0.078725	0.0844858	0.112358	No
GPR153	Hi	5.02327e-10	-0.292771	8.55702e-09	0.000517053	-0.165971	0.00107347	No
DGKD	Hi	5.06593e-10	-0.292711	8.60781e-09	0.0272883	-0.105964	0.0428733	No
MUC20	Hi	5.41209e-10	-0.292244	9.16499e-09	1.22468e-06	-0.230408	3.63354e-06	No
SPINT1	Hi	5.77043e-10	-0.291789	9.73899e-09	0.254861	-0.0547725	0.318929	No
GPD1L	Hi	5.90482e-10	-0.291626	9.94909e-09	0.778555	-0.0135366	0.820088	No
ATP1A1	Hi	6.26121e-10	-0.29121	1.05319e-08	4.429e-05	-0.194715	0.000107846	No
CROT	Hi	6.50011e-10	-0.290944	1.09155e-08	0.626387	-0.0234324	0.687996	No
MARVELD2	Hi	7.56752e-10	-0.28986	1.25611e-08	6.12793e-05	-0.191156	0.000146576	No
EIF4EBP3	Hi	7.94081e-10	-0.289516	1.31157e-08	6.51451e-18	-0.39786	5.78648e-17	No
ABCC3	Hi	7.95465e-10	-0.289503	1.31278e-08	0.432605	-0.0377643	0.503257	No
ERBB2	Hi	8.66059e-10	-0.288894	1.42436e-08	0.125045	-0.0737437	0.17019	No
SLC16A5	Hi	8.66619e-10	-0.28889	1.42436e-08	0.0295287	-0.104484	0.0460871	No
MUC12	Hi	8.78024e-10	-0.288796	1.44192e-08	0.225397	-0.058311	0.286065	No
GCOM1	Hi	9.5037e-10	-0.288227	1.54558e-08	0.841674	0.00961595	0.873708	No
MYH7B	Hi	9.62663e-10	-0.288135	1.56304e-08	2.03842e-12	-0.329043	1.12228e-11	No
ZNF44	Hi	9.91679e-10	-0.287921	1.60368e-08	0.361358	-0.0439204	0.431388	No
AKAP9	Hi	1.00199e-09	-0.287847	1.61905e-08	0.0109356	0.122047	0.018427	No
MKRN1	Hi	1.01491e-09	-0.287755	1.63861e-08	0.00772074	-0.127722	0.0133754	No
MYO1D	Hi	1.05574e-09	-0.28747	1.695e-08	0.544922	-0.0291373	0.612405	No
PPP1R14D	Hi	1.1032e-09	-0.287153	1.76555e-08	0.0106003	-0.122564	0.0179011	No
ANKRD9	Hi	1.12989e-09	-0.28698	1.80253e-08	0.05127	-0.0936296	0.0760462	No
GUCY2C	Hi	1.13444e-09	-0.286951	1.80836e-08	0.000255197	-0.174693	0.000558245	No
LIN7B	Hi	1.26244e-09	-0.286178	1.98719e-08	4.36529e-05	-0.194872	0.000106373	No
SNX4	Hi	1.2766e-09	-0.286097	2.00632e-08	0.0345056	-0.101511	0.0531329	No
USP37	Hi	1.28604e-09	-0.286043	2.01643e-08	4.10017e-15	-0.36488	2.90028e-14	No
CDK18	Hi	1.37815e-09	-0.285541	2.1508e-08	1.79648e-15	-0.369318	1.31265e-14	No
MAGI3	Hi	1.40077e-09	-0.285423	2.1844e-08	0.223709	0.0585233	0.284318	No
GAL3ST1	Hi	1.45251e-09	-0.285159	2.26157e-08	0.0174305	-0.11408	0.0283541	No
CCDC159	Hi	1.60402e-09	-0.284436	2.4821e-08	0.312796	-0.0485629	0.381702	No
ACBD4	Hi	1.61971e-09	-0.284365	2.50445e-08	0.627504	-0.0233566	0.688921	No
SAMD13	Hi	1.63747e-09	-0.284285	2.52997e-08	0.00290865	-0.142592	0.00542162	No
NEIL1	Hi	1.95884e-09	-0.2842	2.96496e-08	0.000914832	-0.158772	0.00182921	No
ENTPD5	Hi	1.70002e-09	-0.284012	2.61454e-08	0.184001	0.0638909	0.239465	No
THRA	Hi	1.93495e-09	-0.283064	2.93322e-08	0.0143318	-0.117479	0.0236833	No
ACOX2	Hi	1.98318e-09	-0.282883	2.99954e-08	1.2923e-09	-0.286008	5.34387e-09	No
CDH1	Hi	1.99297e-09	-0.282847	3.00982e-08	1.30284e-07	-0.250058	4.34661e-07	No
LRRC31	Hi	2.60985e-09	-0.282057	3.88023e-08	0.733552	-0.0163796	0.781986	No
DOK4	Hi	2.26749e-09	-0.281897	3.40904e-08	0.506266	-0.0319889	0.575494	No
TACC2	Hi	2.53539e-09	-0.281073	3.7807e-08	0.216577	-0.0594336	0.276337	No
CMTM4	Hi	2.57625e-09	-0.280954	3.83594e-08	0.0824008	-0.0834701	0.117056	No
RAB40B	Hi	2.69844e-09	-0.280611	4.00601e-08	1.45036e-06	-0.228853	4.25975e-06	No
WNT5B	Hi	2.72062e-09	-0.280551	4.03595e-08	0.112835	0.0762193	0.155189	No
NDRG2	Hi	2.74727e-09	-0.280478	4.06948e-08	0.654891	0.0215152	0.713456	No
HOXA3	Hi	3.24444e-09	-0.28042	4.72169e-08	2.77535e-11	-0.314087	1.37441e-10	No
TMEM175	Hi	2.91723e-09	-0.280033	4.28964e-08	0.744656	0.015678	0.792017	No
DEFB1	Hi	3.02769e-09	-0.279757	4.41973e-08	0.851512	-0.00901117	0.881736	No
SATB2	Hi	3.24629e-09	-0.279238	4.72169e-08	0.00835431	-0.126456	0.0143923	No
MGAT4B	Hi	3.25644e-09	-0.279215	4.73302e-08	0.00404273	-0.137734	0.00737145	No
SATB1	Hi	3.46733e-09	-0.278747	5.00336e-08	0.242857	-0.0561775	0.305735	No
AMT	Hi	3.53632e-09	-0.2786	5.08467e-08	0.632256	-0.0230347	0.693192	No
SERINC2	Hi	3.75468e-09	-0.278152	5.36792e-08	0.272843	-0.052751	0.338712	No
MT3	Hi	3.84057e-09	-0.277982	5.47151e-08	0.146162	-0.0698732	0.195332	No
TPRG1L	Hi	3.85867e-09	-0.277947	5.48926e-08	0.950478	0.0029898	0.960394	No
ARSD	Hi	4.05654e-09	-0.277572	5.75444e-08	8.07265e-08	-0.254047	2.76295e-07	No
NR1I2	Hi	4.08305e-09	-0.277524	5.77575e-08	7.50705e-11	-0.30586	3.55408e-10	No
BDH1	Hi	4.43326e-09	-0.276906	6.20996e-08	0.0602692	-0.0902623	0.087928	No
TMEM44	Hi	4.54298e-09	-0.276722	6.35038e-08	0.0931364	-0.0806997	0.130736	No
AGFG2	Hi	4.54886e-09	-0.276712	6.35418e-08	0.533923	-0.029938	0.602368	No
PRKCZ	Hi	4.6461e-09	-0.276553	6.48551e-08	8.4596e-05	-0.187557	0.000197912	No
CNST	Hi	4.92953e-09	-0.276106	6.85259e-08	0.00364482	0.139279	0.00669205	No
OSBPL7	Hi	4.95961e-09	-0.27606	6.88488e-08	0.316112	-0.0482316	0.385195	No
ZNF69	Hi	4.96545e-09	-0.276052	6.88823e-08	1.03913e-16	-0.384142	8.44287e-16	No
CACNA2D2	Hi	5.00482e-09	-0.275992	6.93328e-08	0.159579	0.0676314	0.211116	No
HR	Hi	5.03307e-09	-0.275949	6.96282e-08	0.0441114	-0.0966809	0.0663487	No
PLA2G12A	Hi	5.14447e-09	-0.275784	7.10376e-08	1.92521e-09	-0.283101	7.8258e-09	No
NBR2	Hi	5.14555e-09	-0.275783	7.10376e-08	4.36692e-10	-0.293758	1.90488e-09	No
TMEM120A	Hi	5.29936e-09	-0.27556	7.30106e-08	0.130583	-0.0726827	0.176852	No
GJB1	Hi	6.64117e-09	-0.274956	8.9895e-08	2.90962e-13	-0.342607	1.73241e-12	No
NOSTRIN	Hi	5.85146e-09	-0.274809	8.02321e-08	0.000627895	-0.163496	0.00128763	No
GFOD2	Hi	6.10494e-09	-0.274488	8.35367e-08	0.77161	0.013973	0.814223	No
FHIT	Hi	6.17918e-09	-0.274396	8.44951e-08	6.39426e-14	-0.349586	4.0495e-13	No
ABAT	Hi	6.47269e-09	-0.274043	8.797e-08	0.00147223	-0.152199	0.00286147	No
TSPAN31	Hi	7.76076e-09	-0.272659	1.03823e-07	0.00129008	-0.153999	0.00252895	No
SCNN1A	Hi	7.84293e-09	-0.272578	1.04821e-07	0.764021	-0.0144512	0.808379	No
ACAA1	Hi	7.85704e-09	-0.272564	1.0494e-07	0.338879	-0.0460162	0.408945	No
PROM2	Hi	9.20008e-09	-0.272431	1.21346e-07	0.166568	-0.0665097	0.21918	No
DMAP1	Hi	8.16208e-09	-0.272273	1.08942e-07	0.297348	-0.0501373	0.365344	No
CRYL1	Hi	8.19681e-09	-0.27224	1.09188e-07	0.000884511	-0.159042	0.00177334	No
RDH5	Hi	9.66047e-09	-0.27205	1.26528e-07	0.0574794	0.0912668	0.0842	No
PHKB	Hi	9.10167e-09	-0.271436	1.20364e-07	0.68219	-0.0197105	0.737757	No
PARM1	Hi	9.5059e-09	-0.271102	1.24888e-07	0.544729	0.0291513	0.612252	No
BECN1	Hi	9.6622e-09	-0.270976	1.26528e-07	0.0146444	-0.117109	0.0241522	No
MYO15B	Hi	1.12136e-08	-0.270885	1.45329e-07	0.107689	-0.0773217	0.148897	No
AKR1C3	Hi	1.04074e-08	-0.270403	1.35755e-07	0.0242109	-0.108179	0.0383955	No
CDX2	Hi	1.12648e-08	-0.269791	1.45839e-07	7.91278e-09	-0.27251	3.00671e-08	No
CAB39L	Hi	1.31689e-08	-0.269623	1.68496e-07	4.00799e-05	-0.196166	9.81895e-05	No
CLDN3	Hi	1.22752e-08	-0.269126	1.57765e-07	7.44801e-07	-0.234919	2.26357e-06	No
DECR2	Hi	1.24876e-08	-0.268993	1.60289e-07	5.33383e-13	-0.33718	3.1014e-12	No
MAP1LC3A	Hi	1.42898e-08	-0.268979	1.81682e-07	9.32575e-07	-0.233551	2.80288e-06	No
STAP2	Hi	1.27405e-08	-0.268837	1.63327e-07	0.00595897	-0.131809	0.0105506	No
CC2D1A	Hi	1.33511e-08	-0.268473	1.70719e-07	5.42227e-06	-0.216333	1.48472e-05	No
HGD	Hi	1.59274e-08	-0.268121	2.00977e-07	0.928082	0.00434333	0.943286	No
S100A1	Hi	1.69256e-08	-0.26662	2.12905e-07	0.11987	-0.0747687	0.163901	No
ZER1	Hi	1.71953e-08	-0.266496	2.16162e-07	0.000132081	0.182472	0.000300471	No
PER2	Hi	1.74339e-08	-0.266388	2.18887e-07	0.3928	-0.041121	0.463226	No
FAM171A1	Hi	1.76578e-08	-0.266287	2.21284e-07	0.00526383	-0.133728	0.00941354	No
GGT7	Hi	1.77072e-08	-0.266265	2.21627e-07	1.07827e-05	-0.209503	2.84962e-05	No
TMEM87B	Hi	1.84744e-08	-0.265932	2.30655e-07	0.14841	-0.0694869	0.198022	No
AKAP1	Hi	1.88045e-08	-0.265793	2.34484e-07	2.93958e-13	-0.340721	1.74921e-12	No
EPS8L2	Hi	1.93372e-08	-0.265573	2.40233e-07	0.000203265	-0.177417	0.000450278	No
GALNT12	Hi	1.96053e-08	-0.265464	2.43113e-07	0.549132	0.028833	0.616421	No
MAGI1	Hi	2.02971e-08	-0.265191	2.51073e-07	0.010104	0.123356	0.0171292	No
AKR1C2	Hi	2.04557e-08	-0.26513	2.52879e-07	0.795184	0.012496	0.834485	No
TMEM98	Hi	2.1049e-08	-0.264904	2.59574e-07	0.266073	-0.0535011	0.331186	No
PCBD2	Hi	2.1679e-08	-0.264671	2.66689e-07	4.28163e-17	-0.388604	3.58157e-16	No
FAM160A2	Hi	2.17271e-08	-0.264653	2.67117e-07	0.114557	-0.0758577	0.157311	No
C2orf68	Hi	2.18016e-08	-0.264626	2.67869e-07	0.0258262	-0.106988	0.0407771	No
ZNF358	Hi	2.20186e-08	-0.264548	2.70371e-07	0.000687713	-0.162324	0.00140214	No
ESPN	Hi	2.53717e-08	-0.264406	3.08715e-07	0.164282	-0.0668696	0.21644	No
EXPH5	Hi	2.2648e-08	-0.264325	2.77252e-07	0.00722902	-0.128771	0.0125886	No
CA12	Hi	2.39395e-08	-0.263886	2.92706e-07	0.301975	0.0496602	0.370189	No
RALGPS1	Hi	2.40873e-08	-0.263837	2.93976e-07	0.41109	-0.0395548	0.481686	No
VIL1	Hi	2.44023e-08	-0.263734	2.9764e-07	8.89951e-08	-0.25324	3.03048e-07	No
SLC26A3	Hi	2.46093e-08	-0.263667	2.99983e-07	0.100533	0.0789363	0.140082	No
ASTE1	Hi	2.49743e-08	-0.26355	3.04247e-07	0.123048	-0.0741353	0.167779	No
DUSP8	Hi	2.60627e-08	-0.263211	3.16166e-07	0.000165083	-0.179874	0.000370474	No
C6orf136	Hi	2.70018e-08	-0.262929	3.25788e-07	0.00928503	-0.124742	0.0158666	No
CCDC115	Hi	3.11986e-08	-0.261776	3.73287e-07	0.0167555	-0.114772	0.02734	No
RAVER2	Hi	3.13076e-08	-0.261748	3.74369e-07	0.350158	-0.0449539	0.420537	No
SUCLG2	Hi	3.20452e-08	-0.261562	3.8228e-07	0.26386	-0.053749	0.328778	No
TSTD1	Hi	3.22295e-08	-0.261516	3.8425e-07	1.31895e-05	-0.207458	3.45211e-05	No
TST	Hi	3.2643e-08	-0.261414	3.88259e-07	0.206135	-0.0608059	0.264609	No
TMEM164	Hi	3.45162e-08	-0.260967	4.09328e-07	0.143058	-0.0704139	0.191593	No
TLE2	Hi	3.47504e-08	-0.260912	4.11619e-07	0.000291166	-0.173096	0.000630274	No
MGST3	Hi	3.48184e-08	-0.260897	4.12182e-07	0.469824	-0.0347837	0.540116	No
PLCD1	Hi	3.50983e-08	-0.260832	4.14763e-07	0.0020544	0.147568	0.00391426	No
TLK1	Hi	3.84536e-08	-0.260098	4.50703e-07	0.83458	0.010053	0.868227	No
NIT1	Hi	3.93006e-08	-0.259922	4.59025e-07	0.538981	0.0295688	0.607086	No
TPRN	Hi	3.95922e-08	-0.259863	4.61358e-07	6.61625e-06	-0.214378	1.79212e-05	No
SLC16A9	Hi	4.00639e-08	-0.259767	4.66584e-07	0.519671	-0.0309878	0.588635	No
NUDT16L1	Hi	4.36868e-08	-0.259068	5.06227e-07	0.0044696	-0.136223	0.00809109	No
ABHD14B	Hi	4.48792e-08	-0.25885	5.18458e-07	8.27426e-08	-0.253843	2.82955e-07	No
AMN	Hi	4.81961e-08	-0.258272	5.54545e-07	0.271531	0.0528954	0.337312	No
FABP1	Hi	5.48386e-08	-0.258131	6.2102e-07	0.543514	-0.0292288	0.611028	No
CMAS	Hi	4.96378e-08	-0.258032	5.69828e-07	9.01493e-05	-0.18684	0.000210097	No
BDH2	Hi	4.9717e-08	-0.258019	5.70411e-07	0.61657	-0.0241012	0.679106	No
ALDH3A1	Hi	5.11142e-08	-0.257794	5.84109e-07	5.70932e-05	-0.191937	0.000137128	No
CCDC24	Hi	5.24177e-08	-0.257589	5.97984e-07	1.88103e-16	-0.381117	1.49272e-15	No
GAB1	Hi	5.25342e-08	-0.257571	5.98974e-07	0.014692	0.117053	0.0242189	No
MAPK3	Hi	5.38329e-08	-0.257372	6.12044e-07	0.505565	0.0320417	0.574859	No
RCOR3	Hi	5.50307e-08	-0.257193	6.22844e-07	0.00361047	-0.13942	0.00663443	No
ADAMTS13	Hi	6.15121e-08	-0.257182	6.91143e-07	1.77378e-05	-0.204843	4.56154e-05	No
RNF103	Hi	5.61776e-08	-0.257024	6.34754e-07	0.943929	0.00338585	0.955383	No
MTSS1	Hi	6.30042e-08	-0.256984	7.06723e-07	0.65372	0.021585	0.712257	No
NECAB3	Hi	5.85533e-08	-0.256686	6.60113e-07	4.42318e-14	-0.351687	2.85152e-13	No
ACVR2A	Hi	6.42174e-08	-0.25593	7.18327e-07	0.979809	-0.00121833	0.983675	No
SLC26A2	Hi	6.47794e-08	-0.255859	7.23808e-07	0.0655996	0.0884598	0.0950233	No
ZBTB10	Hi	6.49807e-08	-0.255834	7.25565e-07	0.00987216	-0.123738	0.0167757	No
PRR5L	Hi	6.55306e-08	-0.255764	7.30577e-07	0.520703	-0.0309114	0.58967	No
FAM83E	Hi	6.59818e-08	-0.255708	7.34793e-07	0.53879	-0.0295827	0.606964	No
SLC44A4	Hi	6.70448e-08	-0.255577	7.46216e-07	0.543374	0.0292496	0.610979	No
PEX11A	Hi	6.71034e-08	-0.25557	7.46455e-07	0.163341	-0.0670285	0.215451	No
PXMP4	Hi	6.81166e-08	-0.255447	7.57307e-07	3.17223e-09	-0.27941	1.26142e-08	No
SEMA4G	Hi	6.90493e-08	-0.255335	7.65839e-07	0.150225	0.0691784	0.200164	No
DOLPP1	Hi	6.90505e-08	-0.255335	7.65839e-07	0.328897	-0.0469753	0.39831	No
ZNF219	Hi	6.90744e-08	-0.255332	7.65839e-07	0.660059	0.0211713	0.717957	No
HDHD3	Hi	6.9417e-08	-0.255291	7.68789e-07	0.000102822	-0.185347	0.000237511	No
SCP2	Hi	6.9721e-08	-0.255255	7.71306e-07	0.6097	-0.0245721	0.672792	No
AK3	Hi	7.23635e-08	-0.254949	7.9878e-07	0.00573421	-0.132407	0.0101841	No
GPR39	Hi	7.67587e-08	-0.254463	8.41828e-07	0.00175761	-0.149752	0.00338343	No
COX5B	Hi	7.76538e-08	-0.254368	8.50086e-07	1.94469e-06	-0.22613	5.61722e-06	No
HSD11B1L	Hi	7.7688e-08	-0.254364	8.50086e-07	6.57725e-07	-0.236032	2.01631e-06	No
KREMEN1	Hi	7.87517e-08	-0.254252	8.61256e-07	0.605578	0.0248557	0.669419	No
CLYBL	Hi	8.04287e-08	-0.254078	8.79117e-07	0.00498698	-0.134557	0.00894629	No
TRAPPC6A	Hi	8.11938e-08	-0.254	8.86516e-07	2.07854e-17	-0.392191	1.78474e-16	No
NIPAL2	Hi	8.13613e-08	-0.253983	8.87381e-07	0.853659	-0.0088794	0.883367	No
LGALS4	Hi	8.1532e-08	-0.253965	8.88279e-07	0.403103	-0.0402335	0.473708	No
MPND	Hi	8.30082e-08	-0.253817	9.02894e-07	0.923006	-0.00465263	0.939458	No
BEX2	Hi	8.53347e-08	-0.253588	9.27196e-07	0.0502392	-0.0940461	0.0746605	No
ABO	Hi	9.30139e-08	-0.252874	1.00411e-06	0.360915	-0.0439609	0.431061	No
PDCD6IP	Hi	9.40815e-08	-0.252779	1.01401e-06	0.860584	0.00845479	0.889022	No
MPST	Hi	9.43766e-08	-0.252753	1.01595e-06	4.19952e-06	-0.218816	1.16354e-05	No
PTK6	Hi	9.48595e-08	-0.25271	1.01966e-06	0.00694467	-0.129407	0.0121208	No
CALML4	Hi	9.66433e-08	-0.252555	1.03717e-06	0.021108	-0.110673	0.0338161	No
EPN3	Hi	1.00313e-07	-0.252245	1.07427e-06	0.00469955	-0.135462	0.00847302	No
LCMT1	Hi	1.01695e-07	-0.252131	1.08675e-06	2.16229e-05	-0.202354	5.49277e-05	No
KRT20	Hi	1.05798e-07	-0.251802	1.12581e-06	0.924539	0.00455971	0.940621	No
NCK2	Hi	1.07742e-07	-0.25165	1.14467e-06	3.27775e-07	-0.242171	1.04102e-06	No
RNF7	Hi	1.08111e-07	-0.251621	1.14799e-06	0.000414444	-0.168749	0.000875077	No
SLC22A23	Hi	1.14712e-07	-0.251126	1.21232e-06	0.0025784	0.144334	0.00483991	No
KRCC1	Hi	1.2027e-07	-0.25073	1.26772e-06	0.0335105	-0.102075	0.0517433	No
NR2F6	Hi	1.25875e-07	-0.250348	1.32126e-06	0.00980879	-0.123843	0.016682	No
INPP5A	Hi	1.26213e-07	-0.250325	1.32412e-06	0.179208	0.0645944	0.234065	No
C1orf210	Hi	1.28163e-07	-0.250196	1.34037e-06	0.842474	-0.0095667	0.874404	No
CYP20A1	Hi	1.32184e-07	-0.249937	1.3767e-06	0.046821	-0.0954803	0.0700516	No
TTC38	Hi	1.35413e-07	-0.249734	1.40669e-06	0.142376	-0.070534	0.190793	No
RC3H1	Hi	1.35717e-07	-0.249715	1.40912e-06	0.196146	-0.0621665	0.253405	No
LLGL2	Hi	1.36535e-07	-0.249664	1.41542e-06	0.00108743	-0.156301	0.00215141	No
CASD1	Hi	1.38039e-07	-0.249572	1.4288e-06	0.0110539	0.121868	0.0186014	No
SLC25A42	Hi	1.40085e-07	-0.249448	1.44625e-06	0.000107361	0.184854	0.000247441	No
PBLD	Hi	1.55213e-07	-0.249397	1.59099e-06	0.337026	0.0461796	0.406979	No
IGSF8	Hi	1.42947e-07	-0.249277	1.47352e-06	1.03541e-11	-0.318842	5.34894e-11	No
SLC35D2	Hi	1.46047e-07	-0.249096	1.50087e-06	0.00658276	-0.130252	0.0115412	No
ID1	Hi	1.46172e-07	-0.249089	1.50138e-06	0.000181686	-0.178746	0.00040529	No
SOS2	Hi	1.49025e-07	-0.248926	1.52912e-06	0.000900394	0.158807	0.00180357	No
TMUB2	Hi	1.56346e-07	-0.248521	1.60016e-06	0.0222651	-0.109708	0.0355171	No
OVOL2	Hi	1.66186e-07	-0.248004	1.68798e-06	0.000697755	-0.162137	0.00142074	No
MIER3	Hi	1.69069e-07	-0.247858	1.71293e-06	0.716303	0.0174931	0.767342	No
ACOT8	Hi	1.72391e-07	-0.247693	1.74302e-06	9.57185e-07	-0.232655	2.87256e-06	No
SEMA5A	Hi	1.8966e-07	-0.247678	1.90238e-06	0.0963564	-0.0799164	0.134832	No
MATN2	Hi	1.74147e-07	-0.247606	1.75818e-06	0.00924984	0.124804	0.0158105	No
CYP3A5	Hi	1.78016e-07	-0.24742	1.79364e-06	0.000275239	-0.173779	0.000598569	No
TEF	Hi	1.81756e-07	-0.247243	1.82674e-06	0.00027969	0.173585	0.00060779	No
SNX30	Hi	1.86522e-07	-0.247023	1.8737e-06	0.732727	0.0164388	0.781231	No
ZBTB7B	Hi	1.90252e-07	-0.246854	1.90736e-06	0.0506689	0.0938716	0.0752212	No
ARL14	Hi	1.91307e-07	-0.246807	1.91603e-06	0.834303	0.0100701	0.868029	No
METTL7A	Hi	1.95686e-07	-0.246614	1.95793e-06	0.000457589	0.167511	0.000958823	No
BCKDHB	Hi	1.96693e-07	-0.24657	1.96605e-06	4.38459e-06	-0.218399	1.21314e-05	No
PRELID2	Hi	2.00953e-07	-0.246387	2.00166e-06	0.0361188	-0.100626	0.0553793	No
ZNF774	Hi	2.01243e-07	-0.246375	2.00356e-06	1.29844e-05	-0.207618	3.40285e-05	No
ATPAF1	Hi	2.02709e-07	-0.246313	2.01516e-06	0.00255831	-0.144446	0.00480558	No
NEURL1B	Hi	2.05524e-07	-0.246195	2.04011e-06	0.100245	0.0790031	0.139757	No
PRKAB1	Hi	2.12313e-07	-0.245917	2.10335e-06	1.701e-07	-0.247806	5.6052e-07	No
CPNE2	Hi	2.15164e-07	-0.245803	2.12829e-06	0.564741	-0.0277146	0.631571	No
VAV3	Hi	2.15254e-07	-0.245799	2.12829e-06	0.000431061	-0.168259	0.000907053	No
ZNF704	Hi	2.19157e-07	-0.245646	2.16157e-06	0.515283	-0.0313141	0.584388	No
HDAC5	Hi	2.21466e-07	-0.245556	2.1822e-06	0.908438	-0.00553656	0.927635	No
CXCL14	Hi	2.27406e-07	-0.245329	2.23635e-06	0.356253	-0.0443889	0.426505	No
TIGD6	Hi	2.30533e-07	-0.245212	2.26488e-06	0.0616792	-0.0897732	0.089822	No
BAIAP3	Hi	2.52922e-07	-0.245187	2.46318e-06	0.355537	-0.0444418	0.425776	No
ARHGEF5	Hi	2.35017e-07	-0.245046	2.30443e-06	2.30264e-05	-0.201696	5.8294e-05	No
RABEP2	Hi	2.42059e-07	-0.244793	2.36655e-06	6.21556e-07	-0.236537	1.91097e-06	No
EPHX1	Hi	2.50505e-07	-0.244497	2.44553e-06	0.0859231	0.0825307	0.121544	No
ZNRF2	Hi	2.51856e-07	-0.244451	2.45636e-06	0.0208784	-0.11087	0.033483	No
HDAC11	Hi	2.52839e-07	-0.244418	2.46318e-06	2.23519e-09	-0.282003	9.03108e-09	No
NUDT13	Hi	2.55766e-07	-0.244318	2.48966e-06	0.000310497	-0.172312	0.00066895	No
HIGD2A	Hi	2.58049e-07	-0.244242	2.51067e-06	2.15678e-05	-0.202381	5.48015e-05	No
COL4A5	Hi	2.68752e-07	-0.243891	2.61228e-06	0.00564881	0.132639	0.0100448	No
MOAP1	Hi	2.73723e-07	-0.243733	2.65674e-06	0.738205	-0.016089	0.786347	No
GDPD3	Hi	2.74202e-07	-0.243718	2.66011e-06	0.14356	0.070326	0.192187	No
ZNF91	Hi	2.75774e-07	-0.243669	2.67278e-06	0.364426	-0.0436408	0.434196	No
ABCC5	Hi	2.78589e-07	-0.243581	2.69745e-06	0.0250522	-0.10755	0.0396453	No
RXRA	Hi	2.83788e-07	-0.243421	2.73753e-06	0.00555997	0.132885	0.00990263	No
CHN2	Hi	2.89386e-07	-0.243252	2.78227e-06	3.29446e-08	-0.26134	1.17812e-07	No
VPS52	Hi	2.91593e-07	-0.243186	2.7991e-06	3.95856e-05	-0.195931	9.70142e-05	No
SFXN5	Hi	3.05182e-07	-0.242792	2.917e-06	0.139202	-0.0710984	0.187101	No
ERGIC1	Hi	3.05664e-07	-0.242778	2.91884e-06	0.82554	0.0106111	0.860649	No
GRAMD1C	Hi	3.08563e-07	-0.242696	2.94512e-06	0.508216	0.0318425	0.577481	No
RAB17	Hi	3.13985e-07	-0.242545	2.99403e-06	3.9405e-06	-0.21943	1.09449e-05	No
PAIP2B	Hi	3.18244e-07	-0.242428	3.03176e-06	0.429069	-0.038055	0.499693	No
SERF1A	Hi	3.256e-07	-0.242229	3.09597e-06	0.000228478	-0.176022	0.000503358	No
NAPEPLD	Hi	3.27742e-07	-0.242172	3.11487e-06	0.575505	-0.0269519	0.641645	No
POLR2J4	Hi	3.29231e-07	-0.242133	3.12754e-06	8.07542e-08	-0.254044	2.76343e-07	No
SLC22A18	Hi	3.34055e-07	-0.242006	3.16588e-06	0.00603645	-0.131608	0.0106681	No
URGCP	Hi	3.35554e-07	-0.241967	3.17709e-06	0.183727	-0.0639308	0.239159	No
NDUFA5	Hi	3.39858e-07	-0.241856	3.21633e-06	7.68372e-07	-0.234639	2.33097e-06	No
OGDHL	Hi	3.4084e-07	-0.241831	3.22411e-06	0.213701	-0.0598067	0.27317	No
MAVS	Hi	3.42512e-07	-0.241788	3.23535e-06	0.635795	-0.0227957	0.696122	No
RALGAPA1	Hi	3.42952e-07	-0.241777	3.23799e-06	0.103756	0.0782002	0.144092	No
TMEM53	Hi	3.4507e-07	-0.241724	3.25493e-06	0.00111849	-0.155924	0.00220875	No
CHMP2A	Hi	3.49478e-07	-0.241613	3.29187e-06	0.0435761	-0.0969254	0.0656319	No
VPS8	Hi	3.51679e-07	-0.241558	3.30842e-06	0.90883	0.00551271	0.927989	No
AKR1C1	Hi	3.55894e-07	-0.241454	3.34291e-06	0.262182	0.053938	0.326992	No
CPLX2	Hi	3.60702e-07	-0.241337	3.38017e-06	0.170041	-0.0659801	0.223208	No
COX4I1	Hi	3.71839e-07	-0.241072	3.47159e-06	2.23305e-05	-0.202017	5.66392e-05	No
GAL3ST2	Hi	3.77213e-07	-0.240946	3.51523e-06	0.860046	0.00848775	0.888604	No
TMBIM4	Hi	3.81296e-07	-0.240852	3.54834e-06	0.119819	-0.0747792	0.163842	No
TTC39A	Hi	3.86011e-07	-0.240745	3.58393e-06	0.00247971	-0.144894	0.00466711	No
PCDH1	Hi	3.97491e-07	-0.240488	3.68541e-06	0.195025	0.0623224	0.252232	No
ESRP1	Hi	3.99523e-07	-0.240443	3.69913e-06	2.82254e-07	-0.243468	9.04157e-07	No
CORO2A	Hi	4.04321e-07	-0.240339	3.74183e-06	0.714537	-0.0176069	0.765736	No
TMCO1	Hi	4.24436e-07	-0.239913	3.90945e-06	0.277494	-0.0522431	0.343806	No
MFSD11	Hi	4.26677e-07	-0.239866	3.92703e-06	0.0164035	0.115143	0.0268179	No
SBDS	Hi	4.38005e-07	-0.239636	4.01841e-06	1.3725e-05	-0.207052	3.58434e-05	No
PCK1	Hi	4.80389e-07	-0.239539	4.35727e-06	0.693011	0.0189953	0.747358	No
ITM2C	Hi	4.50525e-07	-0.239388	4.12011e-06	0.00134323	0.153451	0.00262622	No
CES2	Hi	4.54584e-07	-0.239309	4.15157e-06	0.511838	0.0315712	0.581071	No
SLC44A3	Hi	4.61883e-07	-0.239169	4.21058e-06	4.34669e-07	-0.239703	1.35693e-06	No
PDXDC1	Hi	4.7357e-07	-0.238949	4.30599e-06	0.649475	-0.0218768	0.70863	No
FAM3A	Hi	4.75921e-07	-0.238905	4.32286e-06	6.22689e-08	-0.256183	2.15805e-07	No
FBXL12	Hi	4.76898e-07	-0.238887	4.32977e-06	0.252465	-0.0550492	0.316246	No
PRKCD	Hi	4.7781e-07	-0.23887	4.3361e-06	0.0529206	0.092977	0.0783153	No
PADI2	Hi	5.09933e-07	-0.238295	4.60268e-06	0.00498095	0.134575	0.00893628	No
SH3D19	Hi	5.17251e-07	-0.238169	4.66036e-06	0.027799	-0.105618	0.0436211	No
C11orf54	Hi	5.24359e-07	-0.238048	4.71595e-06	0.215107	-0.0596238	0.274706	No
KIAA0232	Hi	5.41271e-07	-0.237767	4.84421e-06	0.212386	0.0599785	0.271611	No
FBRS	Hi	5.66815e-07	-0.237358	5.04809e-06	0.0410523	-0.0981134	0.0621802	No
DGKQ	Hi	5.74689e-07	-0.237235	5.11369e-06	0.0488991	-0.0945983	0.072809	No
TSC2	Hi	6.10658e-07	-0.236695	5.40028e-06	0.0214565	-0.110377	0.0343334	No
RNLS	Hi	6.15109e-07	-0.23663	5.43247e-06	0.613377	-0.0243198	0.676218	No
GK5	Hi	6.1972e-07	-0.236564	5.47079e-06	0.00990307	-0.123686	0.0168268	No
HECA	Hi	6.42916e-07	-0.236236	5.66312e-06	0.0756038	0.0853788	0.108242	No
C22orf39	Hi	6.45507e-07	-0.2362	5.67848e-06	0.804804	0.0118967	0.842615	No
SECISBP2	Hi	6.52512e-07	-0.236104	5.73759e-06	9.86855e-10	-0.287956	4.1262e-09	No
MANSC1	Hi	6.65374e-07	-0.235929	5.83537e-06	7.82207e-13	-0.334881	4.46807e-12	No
ZNF429	Hi	6.73244e-07	-0.235824	5.89668e-06	0.572131	0.0271902	0.638805	No
IL11RA	Hi	6.84024e-07	-0.235682	5.98328e-06	9.65429e-05	0.186063	0.00022383	No
CUL3	Hi	7.09312e-07	-0.235357	6.17224e-06	7.97042e-05	-0.188227	0.000187187	No
WDTC1	Hi	7.12396e-07	-0.235318	6.19104e-06	0.0731563	0.0861003	0.105029	No
CLMN	Hi	7.43607e-07	-0.234933	6.43443e-06	0.0305387	0.103848	0.047527	No
WASL	Hi	7.43924e-07	-0.234929	6.43443e-06	0.196994	0.0620491	0.254362	No
FRYL	Hi	7.49e-07	-0.234868	6.46518e-06	0.197013	0.0620464	0.254362	No
TMEM168	Hi	7.54006e-07	-0.234809	6.50484e-06	7.94107e-06	-0.212569	2.12973e-05	No
COG2	Hi	7.79663e-07	-0.234508	6.70604e-06	0.00939731	-0.124545	0.0160421	No
CHPT1	Hi	8.03117e-07	-0.234241	6.88127e-06	2.58431e-06	-0.223457	7.34445e-06	No
AFTPH	Hi	8.20317e-07	-0.23405	7.01967e-06	0.0809663	-0.083862	0.115238	No
BTBD9	Hi	8.24303e-07	-0.234006	7.04777e-06	0.00580634	0.132213	0.0103013	No
PCSK1N	Hi	8.26523e-07	-0.233982	7.06375e-06	0.0493567	0.0944083	0.0734523	No
DUSP28	Hi	8.53611e-07	-0.233691	7.27669e-06	0.00285435	-0.142866	0.00532832	No
PPP1R13B	Hi	9.16225e-07	-0.233051	7.73501e-06	0.310897	0.0487536	0.379645	No
ALKBH7	Hi	9.5769e-07	-0.23265	8.05942e-06	0.0550899	-0.0921447	0.0811433	No
F11R	Hi	9.72866e-07	-0.232507	8.17883e-06	0.0140191	-0.117858	0.023199	No
PRRG2	Hi	9.93612e-07	-0.232316	8.33581e-06	0.0481049	-0.0949316	0.0717752	No
CYP2J2	Hi	1.00061e-06	-0.232252	8.39104e-06	0.0037546	-0.138838	0.00687853	No
HEPH	Hi	1.0128e-06	-0.232142	8.4897e-06	0.201949	-0.0613701	0.259866	No
MTA3	Hi	1.06523e-06	-0.231683	8.89953e-06	0.106278	-0.0776366	0.147219	No
EXD3	Hi	1.07901e-06	-0.231565	9.00713e-06	0.00224486	-0.146313	0.00425256	No
FBXL17	Hi	1.08568e-06	-0.231509	9.05532e-06	0.230945	0.0576208	0.292138	No
BEX5	Hi	1.11915e-06	-0.231232	9.31902e-06	0.828683	-0.0104169	0.863344	No
C11orf52	Hi	1.13089e-06	-0.231137	9.40502e-06	0.0311504	-0.103471	0.0483816	No
PTPN3	Hi	1.16011e-06	-0.230904	9.63608e-06	7.80945e-10	-0.289635	3.30898e-09	No
CBFA2T2	Hi	1.21017e-06	-0.230517	1.00229e-05	3.42154e-06	-0.220787	9.59091e-06	No
PPARA	Hi	1.21807e-06	-0.230458	1.00718e-05	0.863194	0.00829493	0.891398	No
ARHGEF10L	Hi	1.25465e-06	-0.230187	1.03486e-05	0.105506	-0.077808	0.14625	No
ACSF2	Hi	1.26286e-06	-0.230127	1.03951e-05	0.330792	0.0467918	0.400461	No
XYLT1	Hi	1.30011e-06	-0.22986	1.06648e-05	0.000129012	0.182743	0.00029402	No
SLC9A3	Hi	1.31498e-06	-0.229755	1.07756e-05	0.154751	0.0684211	0.20554	No
IP6K2	Hi	1.32832e-06	-0.229663	1.0876e-05	0.000146756	-0.181249	0.000331641	No
NDUFB4	Hi	1.33075e-06	-0.229646	1.08914e-05	1.26813e-08	-0.268873	4.72663e-08	No
STK38	Hi	1.34376e-06	-0.229556	1.09801e-05	0.000933307	-0.158333	0.00186374	No
EIF3L	Hi	1.35926e-06	-0.229451	1.10967e-05	0.0769321	-0.0849952	0.109994	No
GFER	Hi	1.36987e-06	-0.229379	1.11752e-05	0.052858	-0.0930015	0.0782342	No
TSPAN12	Hi	1.38731e-06	-0.229263	1.12946e-05	0.000119197	-0.183655	0.000272967	No
BCAS3	Hi	1.39727e-06	-0.229197	1.13665e-05	0.524482	0.0306319	0.593292	No
ZNF608	Hi	1.44589e-06	-0.228882	1.17193e-05	0.0370951	-0.100107	0.0567465	No
CAT	Hi	1.47573e-06	-0.228693	1.19419e-05	0.9012	0.00597636	0.92194	No
NDUFA10	Hi	1.4892e-06	-0.228609	1.20315e-05	0.000174008	-0.179255	0.000388939	No
ATG4D	Hi	1.49747e-06	-0.228558	1.20789e-05	0.539239	-0.02955	0.607309	No
PLA2G6	Hi	1.53492e-06	-0.22833	1.23512e-05	0.00397438	-0.137989	0.00725604	No
CUX1	Hi	1.54238e-06	-0.228285	1.24063e-05	8.91584e-11	-0.304702	4.18634e-10	No
FN3K	Hi	1.54992e-06	-0.22824	1.2457e-05	0.0283277	-0.105265	0.0443724	No
STRADB	Hi	1.56938e-06	-0.228124	1.25847e-05	0.0566468	-0.091564	0.0831319	No
MAPRE3	Hi	1.59622e-06	-0.227967	1.2773e-05	0.24803	-0.0555663	0.311389	No
RAB5B	Hi	1.61942e-06	-0.227833	1.29483e-05	0.132231	0.0723737	0.178819	No
HHLA2	Hi	1.76769e-06	-0.227627	1.39664e-05	0.219833	0.0590033	0.279923	No
SNX13	Hi	1.66598e-06	-0.22757	1.32783e-05	0.472893	-0.0345439	0.543262	No
VPS36	Hi	1.67226e-06	-0.227535	1.33073e-05	0.000235857	-0.175641	0.000518989	No
MRPS36	Hi	1.68491e-06	-0.227466	1.33926e-05	0.000327512	-0.171659	0.000703121	No
STARD10	Hi	1.77278e-06	-0.226993	1.39964e-05	0.000189088	-0.178274	0.000420728	No
PLAGL1	Hi	1.78882e-06	-0.226909	1.41008e-05	0.0564649	-0.0916311	0.0829013	No
KIAA0319L	Hi	1.79645e-06	-0.22687	1.41554e-05	0.0186008	-0.112933	0.0301285	No
USP53	Hi	1.81509e-06	-0.226773	1.42855e-05	0.920459	-0.00480706	0.93772	No
ACAD10	Hi	1.85364e-06	-0.226578	1.45433e-05	0.360897	-0.0439625	0.431061	No
EIF3F	Hi	1.86077e-06	-0.226542	1.45935e-05	3.16393e-14	-0.353583	2.0642e-13	No
FAM200B	Hi	1.8694e-06	-0.226499	1.46556e-05	1.21148e-06	-0.230507	3.59704e-06	No
SUCLG1	Hi	1.90252e-06	-0.226335	1.48862e-05	0.00643636	-0.130605	0.0113111	No
APPL2	Hi	1.92897e-06	-0.226206	1.50814e-05	0.000455324	0.167573	0.000954476	No
DDAH2	Hi	1.95159e-06	-0.226097	1.52405e-05	0.00156542	-0.151355	0.00303001	No
PLCE1	Hi	1.98553e-06	-0.225936	1.54814e-05	0.00826783	0.126623	0.0142568	No
LRRFIP2	Hi	2.02916e-06	-0.225732	1.57787e-05	0.933005	-0.00404687	0.946758	No
SEMA3C	Hi	2.07389e-06	-0.225528	1.60644e-05	0.0551092	-0.0921374	0.0811539	No
ZNF775	Hi	2.14243e-06	-0.225223	1.65155e-05	0.404024	-0.0401548	0.474513	No
NR2C2	Hi	2.15716e-06	-0.225159	1.6611e-05	0.00138689	0.153015	0.00270606	No
PAK4	Hi	2.15758e-06	-0.225157	1.6611e-05	0.164265	-0.0668821	0.216432	No
AMACR	Hi	2.15829e-06	-0.225154	1.6611e-05	4.13814e-09	-0.277423	1.62209e-08	No
SCMH1	Hi	2.17323e-06	-0.22509	1.6718e-05	0.00518597	-0.133957	0.00928174	No
ATP11B	Hi	2.17502e-06	-0.225082	1.67253e-05	0.545096	-0.0291248	0.612497	No
MICAL3	Hi	2.1761e-06	-0.225077	1.67273e-05	0.241535	0.0563352	0.304243	No
VSIG10	Hi	2.19931e-06	-0.224978	1.68734e-05	0.245354	-0.0558814	0.30855	No
NHEJ1	Hi	2.22384e-06	-0.224873	1.70291e-05	0.588684	-0.0260272	0.653909	No
SHANK2	Hi	2.2401e-06	-0.224805	1.71145e-05	1.78129e-08	-0.266219	6.53745e-08	No
ADPRHL1	Hi	2.30015e-06	-0.224556	1.75333e-05	0.0391019	-0.0990746	0.0594994	No
WDR13	Hi	2.31383e-06	-0.2245	1.76042e-05	1.12869e-07	-0.251261	3.79142e-07	No
PDE3B	Hi	2.33709e-06	-0.224406	1.77677e-05	0.504105	0.0321516	0.573523	No
SPHK2	Hi	2.34316e-06	-0.224382	1.78071e-05	0.00101103	-0.157273	0.00201076	No
PCSK6	Hi	2.37207e-06	-0.224266	1.79928e-05	0.0218401	0.110057	0.0349112	No
MNX1	Hi	2.43648e-06	-0.224014	1.84258e-05	1.20295e-23	-0.455754	1.51792e-22	No
FANK1	Hi	2.47411e-06	-0.223869	1.86472e-05	0.0347697	-0.101364	0.0534822	No
HADHA	Hi	2.48426e-06	-0.22383	1.87167e-05	0.575666	0.0269405	0.641748	No
SLC22A18AS	Hi	2.51612e-06	-0.22371	1.89142e-05	0.864553	0.0082117	0.89215	No
IL10RB	Hi	2.52378e-06	-0.223681	1.89647e-05	0.0529534	0.0929643	0.0783581	No
TMEM115	Hi	2.53892e-06	-0.223625	1.90642e-05	0.612668	-0.0243684	0.675585	No
PSKH1	Hi	2.5438e-06	-0.223607	1.90866e-05	0.00204504	0.147632	0.00389792	No
PRKCA	Hi	2.56692e-06	-0.223521	1.92529e-05	0.0494976	0.0943502	0.0736455	No
DNAJC4	Hi	2.59632e-06	-0.223413	1.94521e-05	0.334386	0.0464456	0.404307	No
TMEM176A	Hi	2.75871e-06	-0.22341	2.05381e-05	8.70244e-06	-0.212138	2.32462e-05	No
LYRM7	Hi	2.60298e-06	-0.223389	1.94942e-05	0.00240552	-0.145329	0.0045415	No
ANAPC16	Hi	2.60735e-06	-0.223373	1.95197e-05	3.92195e-07	-0.240605	1.23257e-06	No
ZDHHC13	Hi	2.64261e-06	-0.223246	1.97575e-05	4.77202e-06	-0.217578	1.31455e-05	No
CDHR3	Hi	2.70105e-06	-0.223039	2.01461e-05	0.401583	-0.0403636	0.47217	No
CDS1	Hi	2.90548e-06	-0.222347	2.15509e-05	0.0350817	-0.101191	0.0539127	No
RNPEPL1	Hi	2.91789e-06	-0.222306	2.1627e-05	0.49019	-0.033208	0.559848	No
C9orf152	Hi	2.97647e-06	-0.222117	2.2026e-05	0.00990997	-0.123675	0.0168343	No
TMEM59	Hi	2.98161e-06	-0.222101	2.20505e-05	0.119166	0.0749108	0.163016	No
FAM162A	Hi	3.04393e-06	-0.221904	2.24866e-05	0.0771625	-0.0849292	0.110277	No
TET3	Hi	3.12303e-06	-0.221659	2.30202e-05	0.230506	-0.057675	0.291739	No
SIRT5	Hi	3.13419e-06	-0.221625	2.30911e-05	6.94258e-15	-0.362011	4.79893e-14	No
TGOLN2	Hi	3.19479e-06	-0.221442	2.34631e-05	0.937425	-0.00377934	0.950284	No
CDHR1	Hi	3.20933e-06	-0.221399	2.35527e-05	1.98749e-06	-0.225927	5.73259e-06	No
KLK1	Hi	3.22943e-06	-0.221339	2.36656e-05	0.31287	0.0485554	0.381754	No
LNX1	Hi	3.24226e-06	-0.221302	2.3751e-05	1.67944e-05	-0.204979	4.33132e-05	No
ITGB6	Hi	3.30316e-06	-0.221124	2.41443e-05	0.00477694	-0.135214	0.0086008	No
IQSEC2	Hi	3.32069e-06	-0.221073	2.4246e-05	0.0715162	0.0865948	0.102822	No
OR2A7	Hi	3.35217e-06	-0.220983	2.44581e-05	0.00798971	-0.127174	0.0138021	No
PRDX6	Hi	3.42914e-06	-0.220766	2.49743e-05	0.978934	0.00127118	0.983042	No
SLC39A4	Hi	3.44231e-06	-0.220729	2.50521e-05	2.22743e-15	-0.368168	1.61579e-14	No
BCAS1	Hi	3.4458e-06	-0.220719	2.50684e-05	0.00094246	0.158204	0.00188052	No
TMEM125	Hi	3.47655e-06	-0.220634	2.52647e-05	0.124106	-0.0739272	0.169049	No
NDUFA2	Hi	3.47806e-06	-0.22063	2.52665e-05	0.000236733	-0.175597	0.000520745	No
CHD9	Hi	3.50121e-06	-0.220566	2.54164e-05	0.000822287	0.16	0.00165503	No
ZNF446	Hi	3.53045e-06	-0.220487	2.56008e-05	6.53304e-07	-0.236093	2.00337e-06	No
SYT1	Hi	3.7643e-06	-0.220417	2.70526e-05	0.0180538	-0.113502	0.0293016	No
TJP3	Hi	3.62796e-06	-0.220225	2.6204e-05	0.549892	0.0287782	0.61706	No
CCDC28A	Hi	3.63526e-06	-0.220206	2.62473e-05	0.210105	-0.0602784	0.269018	No
FBXW4	Hi	3.68249e-06	-0.220082	2.65314e-05	0.484024	0.0336813	0.553843	No
DDR1	Hi	3.73184e-06	-0.219954	2.68386e-05	0.00587857	-0.132021	0.0104156	No
PITPNM3	Hi	3.7423e-06	-0.219927	2.69041e-05	0.0571429	0.0913817	0.0837926	No
ZNF33A	Hi	3.78338e-06	-0.219822	2.718e-05	6.66513e-06	-0.214305	1.80487e-05	No
NSUN7	Hi	3.97229e-06	-0.219353	2.84254e-05	3.45343e-12	-0.325776	1.86606e-11	No
CCDC14	Hi	4.05902e-06	-0.219145	2.89636e-05	1.28232e-15	-0.371112	9.48338e-15	No
HSD3B1	Hi	4.0767e-06	-0.219103	2.90794e-05	1.79568e-05	-0.204287	4.61043e-05	No
RETSAT	Hi	4.09687e-06	-0.219055	2.92026e-05	0.0670971	0.0879752	0.0970022	No
NEDD4L	Hi	4.17841e-06	-0.218865	2.97311e-05	0.0143713	0.117432	0.0237447	No
TDP2	Hi	4.18022e-06	-0.218861	2.97334e-05	0.646584	0.0220703	0.706051	No
ARHGEF11	Hi	4.1996e-06	-0.218816	2.98607e-05	0.00483221	0.135038	0.0086927	No
NUDT16	Hi	4.33564e-06	-0.218508	3.07844e-05	0.0101375	0.123301	0.0171787	No
MAP2K2	Hi	4.3481e-06	-0.21848	3.08511e-05	0.0677988	-0.0877511	0.0979391	No
LMBRD1	Hi	4.36583e-06	-0.218441	3.09318e-05	0.136126	0.071655	0.183334	No
AKR1B10	Hi	4.36717e-06	-0.218438	3.09318e-05	0.215183	0.059614	0.274785	No
ELF3	Hi	4.47357e-06	-0.218204	3.16186e-05	0.000780548	-0.16068	0.00157528	No
DQX1	Hi	4.75011e-06	-0.21815	3.32111e-05	0.514165	0.0313862	0.583318	No
CSNK1D	Hi	4.67698e-06	-0.217773	3.27454e-05	0.989975	0.000604873	0.991949	No
HYI	Hi	4.77681e-06	-0.217568	3.33746e-05	0.484265	0.0336627	0.554025	No
CRTC1	Hi	4.79609e-06	-0.217529	3.34744e-05	0.342178	0.0457032	0.412135	No
WBP1	Hi	4.91689e-06	-0.217287	3.42106e-05	0.0403856	-0.0984376	0.0612765	No
BAIAP2L2	Hi	4.96163e-06	-0.217199	3.44742e-05	0.000841859	-0.159691	0.0016929	No
ANKH	Hi	5.27359e-06	-0.216604	3.64402e-05	6.83051e-08	-0.255424	2.35487e-07	No
ZNF213	Hi	5.27883e-06	-0.216594	3.64598e-05	0.205192	-0.0609323	0.263449	No
MLYCD	Hi	5.31126e-06	-0.216535	3.665e-05	0.615938	-0.0241444	0.678558	No
DNAH1	Hi	5.3449e-06	-0.216473	3.68569e-05	0.0178002	-0.11371	0.028911	No
KIF13B	Hi	5.35599e-06	-0.216453	3.69207e-05	0.00104883	0.156784	0.00207976	No
TSC22D2	Hi	5.64316e-06	-0.215942	3.86748e-05	0.439371	-0.0372119	0.510007	No
OPN3	Hi	5.64735e-06	-0.215935	3.86771e-05	0.143945	0.0702585	0.192652	No
KRT10	Hi	5.73447e-06	-0.215785	3.91937e-05	3.90279e-07	-0.240648	1.22674e-06	No
GORASP1	Hi	5.75979e-06	-0.215741	3.93533e-05	0.516557	0.0312192	0.58565	No
CLN5	Hi	5.77465e-06	-0.215716	3.94415e-05	0.196928	-0.0620583	0.254301	No
LEFTY1	Hi	6.18708e-06	-0.215546	4.19017e-05	0.196392	-0.0621211	0.253691	No
ASL	Hi	5.91356e-06	-0.215483	4.02671e-05	0.011796	-0.120782	0.0197592	No
ADH1C	Hi	5.97843e-06	-0.215376	4.06204e-05	0.00211816	0.147136	0.00402735	No
RNASE4	Hi	6.09355e-06	-0.215188	4.13247e-05	0.974854	0.00151743	0.980316	No
POMT1	Hi	6.18905e-06	-0.215036	4.19017e-05	0.179329	-0.0645766	0.234162	No
PAQR5	Hi	6.2207e-06	-0.214985	4.20876e-05	0.284006	0.0515416	0.350922	No
NHSL1	Hi	6.23929e-06	-0.214956	4.21992e-05	0.235621	0.0570481	0.297427	No
DCAF8	Hi	6.33333e-06	-0.214809	4.27633e-05	0.233535	0.0573026	0.295034	No
WFDC2	Hi	6.39818e-06	-0.214708	4.30887e-05	0.829497	0.0103666	0.864013	No
CDC42BPA	Hi	6.47072e-06	-0.214597	4.35155e-05	0.0028889	0.142691	0.00538831	No
CLK3	Hi	6.55949e-06	-0.214463	4.40536e-05	0.8485	0.00919619	0.879341	No
SUMF1	Hi	6.59648e-06	-0.214407	4.42872e-05	0.443646	-0.0368654	0.514287	No
ANKS4B	Hi	6.68346e-06	-0.214278	4.47963e-05	0.0743081	-0.0857583	0.106561	No
ID3	Hi	6.70703e-06	-0.214243	4.49244e-05	0.453794	0.0360505	0.524477	No
DTX4	Hi	6.75263e-06	-0.214177	4.51696e-05	0.883576	0.00704944	0.908015	No
NEO1	Hi	7.10663e-06	-0.214168	4.72389e-05	0.00602086	0.131731	0.0106452	No
PCP4	Hi	6.78119e-06	-0.214135	4.5333e-05	0.0616632	-0.0897786	0.0898093	No
BCAM	Hi	6.90784e-06	-0.213952	4.61004e-05	0.00241016	0.145301	0.00454941	No
CD164	Hi	6.91374e-06	-0.213944	4.61245e-05	0.072802	-0.0862064	0.104551	No
CPEB2	Hi	6.94109e-06	-0.213905	4.62803e-05	0.174937	0.0652334	0.228947	No
ATP10B	Hi	6.94239e-06	-0.213903	4.62803e-05	0.0922735	-0.0809126	0.129678	No
KCTD18	Hi	6.9463e-06	-0.213897	4.62803e-05	0.616625	0.0240975	0.679129	No
PPP1R1B	Hi	6.96915e-06	-0.213865	4.64171e-05	4.40326e-13	-0.338325	2.58046e-12	No
KCNG1	Hi	7.29054e-06	-0.213418	4.83175e-05	0.00503609	0.134407	0.00903198	No
CAPN5	Hi	7.73246e-06	-0.213325	5.09107e-05	0.0308223	0.103696	0.0479423	No
PCCA	Hi	7.55679e-06	-0.213062	4.99339e-05	0.002125	-0.147091	0.00403845	No
RBP2	Hi	7.60433e-06	-0.213	5.01882e-05	1.52013e-09	-0.284828	6.25125e-09	No
SMAP1	Hi	7.63832e-06	-0.212956	5.03733e-05	0.372905	-0.0428755	0.442306	No
CEACAM19	Hi	7.7139e-06	-0.212858	5.08549e-05	7.26518e-06	-0.213453	1.95777e-05	No
C1orf115	Hi	7.77356e-06	-0.212781	5.11478e-05	0.00531484	0.13358	0.00949885	No
DMD	Hi	7.81851e-06	-0.212724	5.1393e-05	0.738594	0.0160642	0.786651	No
ABCC6	Hi	8.0064e-06	-0.212488	5.24565e-05	0.446744	-0.0366156	0.517281	No
HOXA4	Hi	8.01727e-06	-0.212474	5.24935e-05	0.0315594	-0.103223	0.0489411	No
GCG	Hi	8.08175e-06	-0.212395	5.28813e-05	1.85266e-05	0.203964	4.74761e-05	No
CTNNA1	Hi	8.16424e-06	-0.212293	5.33689e-05	0.809722	0.0115911	0.846793	No
GPR160	Hi	8.22066e-06	-0.212225	5.36854e-05	2.17553e-10	-0.298614	9.78088e-10	No
ACSS2	Hi	8.28614e-06	-0.212146	5.40778e-05	0.232365	-0.057446	0.293725	No
IGSF3	Hi	8.49031e-06	-0.211903	5.52847e-05	0.0312603	0.103404	0.0485447	No
EPB41L5	Hi	8.56673e-06	-0.211813	5.57281e-05	0.00331779	-0.140668	0.00613136	No
TTC14	Hi	8.58487e-06	-0.211792	5.58281e-05	0.0019758	-0.148117	0.00377417	No
QPRT	Hi	8.92661e-06	-0.211402	5.78259e-05	2.69867e-15	-0.367138	1.94221e-14	No
TMEM9B	Hi	8.93672e-06	-0.211391	5.78727e-05	0.6834	0.0196311	0.738867	No
KLF5	Hi	9.05385e-06	-0.21126	5.85747e-05	0.0209773	-0.110785	0.0336256	No
PCMTD1	Hi	9.06719e-06	-0.211246	5.86306e-05	0.028178	-0.105364	0.0441642	No
CDIPT	Hi	9.20169e-06	-0.211098	5.93973e-05	0.505522	-0.0320449	0.574858	No
SULT1A3	Hi	9.25374e-06	-0.211042	5.95993e-05	0.486206	-0.0335134	0.555929	No
MSRB2	Hi	9.35527e-06	-0.210932	6.02146e-05	1.46094e-07	-0.249094	4.85072e-07	No
RAF1	Hi	9.50294e-06	-0.210775	6.11455e-05	0.00176027	0.149731	0.00338822	No
HSPB3	Hi	9.70226e-06	-0.210567	6.23681e-05	0.2213	0.0588285	0.281558	No
CLDN23	Hi	9.71925e-06	-0.210549	6.24574e-05	0.0171178	0.114398	0.027886	No
KLHDC9	Hi	9.74617e-06	-0.210521	6.25903e-05	0.00035078	-0.170816	0.000749869	No
DMPK	Hi	9.78328e-06	-0.210483	6.27685e-05	0.326047	0.0472526	0.39536	No
RUNDC1	Hi	9.9258e-06	-0.210338	6.36017e-05	0.605927	-0.0248316	0.669621	No
IRF6	Hi	9.96491e-06	-0.210298	6.38116e-05	0.544755	0.0291494	0.612252	No
ACY1	Hi	1.01732e-05	-0.21009	6.50831e-05	1.11301e-07	-0.251378	3.74437e-07	No
FOXO4	Hi	1.02282e-05	-0.210035	6.5352e-05	0.0381688	0.0995488	0.0582029	No
TMEM54	Hi	1.02981e-05	-0.209967	6.5757e-05	0.920244	-0.00482012	0.937548	No
SLC25A20	Hi	1.03103e-05	-0.209955	6.5814e-05	0.0037645	0.138799	0.00689478	No
ATP1B3	Hi	1.06648e-05	-0.209614	6.7904e-05	0.174773	-0.065258	0.228763	No
COQ9	Hi	1.06788e-05	-0.209601	6.79715e-05	0.0255875	-0.10716	0.0404287	No
PFKFB2	Hi	1.07914e-05	-0.209495	6.86232e-05	0.0519415	-0.0933621	0.0769754	No
PWWP2B	Hi	1.08051e-05	-0.209482	6.86669e-05	0.624471	-0.0235626	0.686317	No
TRIOBP	Hi	1.08311e-05	-0.209458	6.87888e-05	0.034521	0.101503	0.0531525	No
PAFAH2	Hi	1.08744e-05	-0.209417	6.90338e-05	0.0666014	0.0881346	0.096341	No
NDUFB5	Hi	1.09303e-05	-0.209366	6.93531e-05	1.30485e-07	-0.250045	4.3526e-07	No
CERK	Hi	1.1088e-05	-0.209221	7.02872e-05	0.00203907	0.147673	0.00388728	No
DSP	Hi	1.11191e-05	-0.209192	7.04622e-05	0.434671	-0.0375951	0.505223	No
SLC35B3	Hi	1.1239e-05	-0.209084	7.11989e-05	0.339848	0.0459241	0.409819	No
DGAT1	Hi	1.15986e-05	-0.208765	7.33386e-05	0.000106166	-0.184982	0.000244842	No
HSDL2	Hi	1.19169e-05	-0.208491	7.51015e-05	2.49394e-09	-0.281195	1.00241e-08	No
RARA	Hi	1.21541e-05	-0.20829	7.65144e-05	0.0662192	0.0882582	0.0958295	No
TMEM181	Hi	1.22302e-05	-0.208227	7.69691e-05	0.428649	-0.0380896	0.49932	No
SLC25A27	Hi	1.23946e-05	-0.208091	7.7833e-05	1.53355e-15	-0.370161	1.1275e-14	No
TMEM143	Hi	1.25492e-05	-0.207965	7.86318e-05	0.00249036	-0.144833	0.00468628	No
VILL	Hi	1.26408e-05	-0.207891	7.91564e-05	0.0276612	0.105711	0.0434186	No
GBA2	Hi	1.26571e-05	-0.207878	7.92339e-05	0.0214286	0.110401	0.0342915	No
PTCH1	Hi	1.27478e-05	-0.207805	7.96871e-05	0.10507	-0.0779052	0.14569	No
GPBP1L1	Hi	1.27493e-05	-0.207804	7.96871e-05	0.299935	0.0498699	0.368071	No
BTD	Hi	1.28941e-05	-0.207689	8.05173e-05	0.000912678	0.158629	0.00182545	No
TRIM13	Hi	1.31429e-05	-0.207494	8.18669e-05	0.00107361	-0.156472	0.00212555	No
ARL4A	Hi	1.33953e-05	-0.2073	8.32076e-05	1.12463e-07	-0.251291	3.77904e-07	No
WBP2	Hi	1.37617e-05	-0.207025	8.53515e-05	0.218305	0.0592111	0.278277	No
SPPL3	Hi	1.38194e-05	-0.206982	8.56826e-05	0.00992351	-0.123652	0.016853	No
LPAR5	Hi	1.38422e-05	-0.206965	8.5798e-05	0.94764	-0.0031614	0.958127	No
EGFL8	Hi	1.39079e-05	-0.206917	8.61518e-05	9.3965e-05	-0.186371	0.000218256	No
RHBDL2	Hi	1.45875e-05	-0.206871	8.98909e-05	0.0126044	0.11972	0.0210119	No
CHMP4B	Hi	1.39999e-05	-0.206849	8.66152e-05	1.07565e-07	-0.251663	3.62718e-07	No
ALG14	Hi	1.40076e-05	-0.206844	8.66362e-05	7.71969e-08	-0.254416	2.64982e-07	No
UBE3B	Hi	1.4379e-05	-0.206576	8.86874e-05	0.000959714	0.157964	0.00191381	No
PYROXD2	Hi	1.51752e-05	-0.206463	9.30555e-05	0.727732	-0.016752	0.777212	No
COX7C	Hi	1.46045e-05	-0.206416	8.99129e-05	0.000204388	-0.177352	0.000452617	No
FAM104B	Hi	1.46195e-05	-0.206406	8.99776e-05	6.92831e-07	-0.235567	2.11522e-06	No
FAAH	Hi	1.46527e-05	-0.206383	9.01543e-05	3.06576e-13	-0.340473	1.8216e-12	No
SLC35F5	Hi	1.46604e-05	-0.206377	9.01742e-05	0.313906	-0.0484518	0.382877	No
WASH2P	Hi	1.4847e-05	-0.206248	9.12383e-05	9.45436e-07	-0.232767	2.83984e-06	No
KALRN	Hi	1.4878e-05	-0.206226	9.14007e-05	0.140077	-0.0709418	0.188077	No
B4GALNT3	Hi	1.55692e-05	-0.20576	9.53266e-05	0.00600993	0.131677	0.0106306	No
MAZ	Hi	1.58956e-05	-0.205546	9.71767e-05	1.5253e-05	-0.205971	3.95614e-05	No
KLHDC2	Hi	1.62178e-05	-0.20534	9.88461e-05	0.118706	0.0750041	0.162498	No
SUOX	Hi	1.63383e-05	-0.205263	9.95504e-05	0.461878	-0.0354085	0.53226	No
TAPT1	Hi	1.64254e-05	-0.205209	9.999e-05	0.0484909	0.0947691	0.0722547	No
PIK3C2B	Hi	1.6827e-05	-0.204959	0.000101975	0.667282	-0.0206924	0.724441	No
UGP2	Hi	1.70438e-05	-0.204827	0.000103068	0.0357382	0.100832	0.0548461	No
RAB11B	Hi	1.71369e-05	-0.204771	0.000103568	0.0120881	0.120372	0.0202182	No
HAGH	Hi	1.73067e-05	-0.204669	0.000104532	0.0409218	-0.0981766	0.0620058	No
ITFG2	Hi	1.76247e-05	-0.204481	0.000106261	0.000249331	-0.174973	0.000546424	No
CRY2	Hi	1.78633e-05	-0.204341	0.000107603	4.27604e-07	0.239847	1.33633e-06	No
GRAMD4	Hi	1.79035e-05	-0.204318	0.000107748	0.0264434	0.10655	0.0416567	No
PPARG	Hi	1.79994e-05	-0.204263	0.00010826	0.00103651	-0.156941	0.00205837	No
DNAJB2	Hi	1.832e-05	-0.20408	0.000109991	0.326907	-0.0471687	0.396307	No
XK	Hi	1.84109e-05	-0.204029	0.000110405	0.800832	0.0121439	0.8392	No
GUCA2B	Hi	1.87633e-05	-0.203832	0.000112284	4.27441e-05	0.1951	0.000104246	No
MBTD1	Hi	1.89493e-05	-0.203729	0.000113228	1.97834e-07	-0.246521	6.47875e-07	No
TSC22D1	Hi	1.90471e-05	-0.203676	0.000113711	0.0483885	-0.0948121	0.0721396	No
CATSPER2	Hi	1.92402e-05	-0.203571	0.000114608	7.29328e-07	-0.235107	2.2199e-06	No
ARFGEF1	Hi	1.92406e-05	-0.203571	0.000114608	0.000364547	-0.170341	0.00077674	No
FZD5	Hi	1.92429e-05	-0.20357	0.000114608	0.622897	0.0236696	0.684874	No
HDAC6	Hi	1.92589e-05	-0.203561	0.000114669	0.0119091	-0.120622	0.0199387	No
SLC9A8	Hi	1.93746e-05	-0.203499	0.000115222	0.000418268	-0.168635	0.000882687	No
SORBS2	Hi	1.94291e-05	-0.20347	0.000115511	0.900284	-0.00603207	0.921266	No
HNMT	Hi	1.96361e-05	-0.203359	0.00011657	0.0376534	-0.0998149	0.0574912	No
RRN3P3	Hi	1.96828e-05	-0.203335	0.000116813	0.0348197	0.101336	0.053546	No
ZNF248	Hi	2.00181e-05	-0.203159	0.000118523	0.00604876	-0.131576	0.0106861	No
ING4	Hi	2.01805e-05	-0.203075	0.000119308	0.0195738	0.112026	0.0315697	No
STK16	Hi	2.02191e-05	-0.203055	0.000119449	0.00536446	-0.133437	0.00957902	No
SSBP3	Hi	2.02221e-05	-0.203053	0.000119449	0.0685443	-0.0875151	0.0989095	No
MYEF2	Hi	2.06007e-05	-0.20286	0.000121488	0.000783987	-0.160623	0.0015819	No
MAOA	Hi	2.07799e-05	-0.202769	0.000122456	0.166714	0.0664968	0.219357	No
D2HGDH	Hi	2.09987e-05	-0.20266	0.000123564	4.37906e-05	-0.194838	0.000106669	No
C6orf120	Hi	2.10367e-05	-0.202641	0.000123715	0.648062	0.0219713	0.707472	No
SPRED2	Hi	2.10799e-05	-0.20262	0.000123873	0.553075	-0.0285491	0.620215	No
PAQR6	Hi	2.16395e-05	-0.202346	0.000126852	0.0361571	-0.100606	0.0554339	No
SDR42E1	Hi	2.17082e-05	-0.202313	0.000127181	0.0124862	-0.119826	0.0208252	No
ZNF846	Hi	2.17504e-05	-0.202293	0.000127391	0.292681	-0.0506237	0.360312	No
RERE	Hi	2.1911e-05	-0.202216	0.000128145	0.00204181	0.147654	0.00389212	No
ZFYVE27	Hi	2.20731e-05	-0.202139	0.000128943	0.84497	-0.00941315	0.876542	No
TMEM30B	Hi	2.2691e-05	-0.201849	0.000132245	0.250823	0.05524	0.314326	No
VANGL2	Hi	2.27476e-05	-0.201823	0.000132536	0.00024062	-0.175401	0.000528833	No
CDX1	Hi	2.27934e-05	-0.201802	0.000132765	0.00468249	-0.135517	0.00844681	No
P2RY2	Hi	2.29277e-05	-0.201741	0.000133392	0.371641	0.0429889	0.441093	No
SLC46A3	Hi	2.3079e-05	-0.201672	0.000134156	0.0108712	0.122145	0.0183277	No
SLC45A3	Hi	2.32184e-05	-0.201608	0.000134888	0.439703	-0.037185	0.510304	No
LIG4	Hi	2.32985e-05	-0.201572	0.000135236	0.966206	-0.00203958	0.97308	No
DIO3OS	Hi	2.33882e-05	-0.201532	0.000135571	0.0547982	-0.092255	0.0807551	No
CHCHD10	Hi	2.33899e-05	-0.201531	0.000135571	0.430946	-0.0379005	0.501531	No
C4orf19	Hi	2.37126e-05	-0.201387	0.000137244	0.0753661	0.085448	0.10794	No
CCNT2	Hi	2.37939e-05	-0.201351	0.000137595	0.0356329	-0.100889	0.0547012	No
ANK3	Hi	2.3919e-05	-0.201296	0.00013812	0.0175867	0.113923	0.0285965	No
DYRK1B	Hi	2.50098e-05	-0.20123	0.000143348	0.362274	-0.0438237	0.43217	No
SYTL2	Hi	2.41814e-05	-0.201182	0.000139404	0.0408769	0.0981983	0.0619472	No
GOLPH3L	Hi	2.42021e-05	-0.201173	0.000139474	0.687296	-0.019376	0.742441	No
MTMR11	Hi	2.42704e-05	-0.201143	0.000139708	0.249169	-0.0554329	0.312641	No
TSPAN3	Hi	2.45494e-05	-0.201023	0.000141112	0.310829	0.0487604	0.379586	No
COX6C	Hi	2.45942e-05	-0.201003	0.000141299	7.18631e-07	-0.23524	2.18867e-06	No
SPG7	Hi	2.51487e-05	-0.200769	0.000143939	3.94974e-05	-0.195955	9.68335e-05	No
B4GALT4	Hi	2.56887e-05	-0.200545	0.000146612	0.360403	0.0440077	0.430654	No
PSD4	Hi	2.57457e-05	-0.200521	0.000146854	0.0469587	0.0954208	0.0702163	No
DHRS3	Hi	2.64238e-05	-0.200247	0.000150466	0.468663	-0.0348746	0.538966	No
RAB40C	Hi	2.66295e-05	-0.200165	0.000151466	3.97934e-05	-0.195874	9.74997e-05	No
PTPN18	Hi	2.69035e-05	-0.200057	0.000152851	0.0112625	0.121557	0.0189255	No
TUG1	Hi	2.70776e-05	-0.199988	0.000153623	0.000145504	-0.181349	0.000328885	No
KCNK5	Hi	2.71571e-05	-0.199957	0.000154031	0.252462	-0.0550495	0.316246	No
CBLC	Hi	2.78078e-05	-0.199707	0.000157588	2.00946e-06	-0.225824	5.79098e-06	No
GAK	Hi	2.85735e-05	-0.199419	0.000161336	0.863888	0.00825243	0.891794	No
GOLGB1	Hi	2.88116e-05	-0.199331	0.000162452	0.864036	0.00824333	0.891901	No
HIBCH	Hi	2.90517e-05	-0.199243	0.000163636	0.0651235	-0.0886158	0.0943934	No
SLC3A1	Hi	2.91733e-05	-0.199198	0.000164261	0.0366892	-0.100321	0.0561683	No
MCF2L	Hi	2.96213e-05	-0.199036	0.000166597	0.00265206	-0.143928	0.00497287	No
TMEM176B	Hi	2.97371e-05	-0.198995	0.000167155	0.242119	-0.0562655	0.30494	No
CYP2R1	Hi	2.98838e-05	-0.198943	0.000167932	3.72009e-12	-0.325312	2.00637e-11	No
FOXJ3	Hi	3.0018e-05	-0.198895	0.000168545	0.983694	-0.000983901	0.98659	No
TMEM170A	Hi	3.03312e-05	-0.198785	0.000170179	0.844402	0.00944809	0.876088	No
EZH1	Hi	3.05645e-05	-0.198703	0.000171422	0.0480155	0.0949694	0.0716578	No
MAST2	Hi	3.0612e-05	-0.198686	0.000171595	0.0433482	0.0970303	0.0653131	No
NRIP1	Hi	3.06124e-05	-0.198686	0.000171595	0.000301292	0.17268	0.000650302	No
PLXNB1	Hi	3.10805e-05	-0.198525	0.000173976	5.83384e-15	-0.362962	4.06327e-14	No
CALML3	Hi	3.10948e-05	-0.19852	0.000174008	1.078e-11	-0.318584	5.55472e-11	No
FBXO34	Hi	3.1196e-05	-0.198485	0.000174477	0.924571	-0.0045578	0.940621	No
SIRT6	Hi	3.15342e-05	-0.19837	0.000176222	0.496677	-0.0327136	0.566066	No
KIF16B	Hi	3.15931e-05	-0.19835	0.000176501	0.943619	-0.00340457	0.955158	No
PWWP2A	Hi	3.18213e-05	-0.198273	0.000177727	0.726855	-0.0168148	0.776453	No
COG7	Hi	3.18494e-05	-0.198264	0.000177835	0.782374	0.0132971	0.82342	No
JUP	Hi	3.18935e-05	-0.198249	0.000177982	0.000138202	-0.181947	0.000313295	No
NICN1	Hi	3.21828e-05	-0.198153	0.000179497	0.398317	-0.040644	0.468906	No
NBEAL1	Hi	3.26123e-05	-0.198011	0.00018164	5.62835e-08	0.257009	1.96041e-07	No
SLC44A2	Hi	3.2766e-05	-0.197961	0.000182446	9.28672e-05	0.186504	0.000215906	No
TPCN1	Hi	3.2795e-05	-0.197952	0.000182557	0.00585693	0.132078	0.0103809	No
CFDP1	Hi	3.2814e-05	-0.197945	0.000182612	1.2629e-09	-0.286175	5.22873e-09	No
HSD17B8	Hi	3.29212e-05	-0.197911	0.000183107	0.0325517	-0.102632	0.0503906	No
ZNRF1	Hi	3.32932e-05	-0.19779	0.000184869	0.366341	-0.043467	0.43601	No
PGRMC1	Hi	3.36608e-05	-0.197673	0.000186756	2.38988e-13	-0.341941	1.43614e-12	No
PEX11G	Hi	3.38345e-05	-0.197618	0.000187564	0.83635	-0.00994382	0.869484	No
ASB8	Hi	3.42901e-05	-0.197475	0.000190037	1.72522e-05	0.204702	4.44085e-05	No
MFSD6	Hi	3.43353e-05	-0.197461	0.000190235	0.481295	-0.0338918	0.551254	No
DNAJC19	Hi	3.44709e-05	-0.197418	0.000190829	5.43541e-23	-0.449677	6.63774e-22	No
PRAP1	Hi	3.4651e-05	-0.197363	0.000191668	2.64926e-07	-0.244015	8.50683e-07	No
ZNF711	Hi	3.49132e-05	-0.197282	0.000192905	1.11089e-08	-0.269899	4.16372e-08	No
NFE2L2	Hi	3.49747e-05	-0.197263	0.000193192	0.163087	-0.0670688	0.215191	No
HMGCL	Hi	3.50192e-05	-0.197249	0.000193385	0.769622	0.0140981	0.812703	No
NET1	Hi	3.51876e-05	-0.197198	0.000194101	0.545879	0.029068	0.613259	No
KIAA1522	Hi	3.53771e-05	-0.19714	0.000194986	0.297872	0.0500831	0.365918	No
RNF44	Hi	3.56003e-05	-0.197073	0.000196055	1.4319e-10	-0.301487	6.5774e-10	No
MAP2K6	Hi	3.56387e-05	-0.197061	0.000196159	0.743822	0.0157311	0.791214	No
FCGRT	Hi	3.69094e-05	-0.196685	0.000202543	0.318859	0.0479589	0.387978	No
AP3S2	Hi	3.74672e-05	-0.196523	0.000205355	0.129843	0.0728224	0.175934	No
ILVBL	Hi	3.79252e-05	-0.196393	0.000207551	0.000763233	-0.160973	0.00154222	No
KLF3	Hi	3.83546e-05	-0.196271	0.000209533	0.0544061	0.0924041	0.0802301	No
COL17A1	Hi	3.98472e-05	-0.19623	0.000216537	0.609427	0.0245815	0.672565	No
COBL	Hi	3.95515e-05	-0.19594	0.000215279	0.292331	0.0506603	0.359926	No
SCRN3	Hi	4.00245e-05	-0.195811	0.000217348	0.0469705	-0.0954158	0.0702286	No
RPS6KA3	Hi	4.03484e-05	-0.195724	0.000218905	1.15674e-05	-0.208792	3.0458e-05	No
NDUFB2	Hi	4.07529e-05	-0.195617	0.000220956	1.3068e-05	-0.207553	3.42254e-05	No
HOXA6	Hi	4.13525e-05	-0.195459	0.00022405	0.521999	0.0308153	0.591039	No
OCRL	Hi	4.13944e-05	-0.195448	0.000224217	0.000107466	-0.184843	0.000247613	No
EPB41L4A	Hi	4.16863e-05	-0.195372	0.000225616	1.73199e-07	0.247653	5.70266e-07	No
ATG9A	Hi	4.20526e-05	-0.195277	0.000227219	0.265496	0.0535656	0.330529	No
AMBP	Hi	4.20581e-05	-0.195275	0.000227219	1.0585e-16	-0.384048	8.58976e-16	No
PDK4	Hi	4.2973e-05	-0.195042	0.000231621	6.12165e-08	0.256322	2.12341e-07	No
LNX2	Hi	4.30113e-05	-0.195033	0.000231726	4.50474e-07	-0.239389	1.40213e-06	No
IFT27	Hi	4.3353e-05	-0.194947	0.000233192	0.711165	-0.0178246	0.762904	No
KIFAP3	Hi	4.41928e-05	-0.194738	0.000237012	0.0702533	0.086982	0.10115	No
CAMK2G	Hi	4.43318e-05	-0.194704	0.000237693	0.0148468	0.116872	0.024462	No
FBXO46	Hi	4.52393e-05	-0.194484	0.000242236	3.39435e-06	-0.220863	9.51868e-06	No
TFEB	Hi	4.58346e-05	-0.194342	0.000245033	0.0482478	0.0948713	0.0719671	No
ZSCAN18	Hi	4.65214e-05	-0.19418	0.000248506	0.0175924	0.113917	0.0286034	No
PON2	Hi	4.66352e-05	-0.194153	0.000249047	9.08699e-06	-0.211224	2.42155e-05	No
ERBB3	Hi	4.69009e-05	-0.194092	0.000250333	0.000439438	-0.168018	0.000923294	No
WNT6	Hi	4.71575e-05	-0.194032	0.000251569	0.165031	0.066761	0.217385	No
ARFGAP2	Hi	4.78849e-05	-0.193865	0.000255314	0.0615234	-0.0898268	0.0896146	No
NIPSNAP3A	Hi	4.84748e-05	-0.193732	0.000258254	0.428048	-0.0381391	0.498852	No
AMY2B	Hi	4.87953e-05	-0.19366	0.000259755	0.0146795	-0.117068	0.0242001	No
ENGASE	Hi	4.90725e-05	-0.193598	0.000260954	2.11953e-18	-0.403244	1.95166e-17	No
PLS1	Hi	4.93556e-05	-0.193535	0.000262251	0.504366	0.032132	0.573755	No
COX7B	Hi	4.97012e-05	-0.193459	0.00026367	3.17291e-07	-0.242454	1.00947e-06	No
CASZ1	Hi	5.0299e-05	-0.193328	0.0002667	0.000117575	0.183813	0.000269576	No
PPP1R14C	Hi	5.03191e-05	-0.193324	0.000266737	0.000493189	-0.166568	0.00102753	No
EXOC3	Hi	5.07409e-05	-0.193232	0.00026876	0.405722	0.0400101	0.476256	No
PLEKHJ1	Hi	5.13302e-05	-0.193106	0.000271666	4.53631e-05	-0.194454	0.000110313	No
ARHGEF37	Hi	5.1959e-05	-0.192973	0.000274561	2.82072e-05	0.199556	7.06005e-05	No
PLCD3	Hi	5.22718e-05	-0.192907	0.000275923	0.105073	0.0779046	0.14569	No
PHC3	Hi	5.29724e-05	-0.192761	0.000278962	0.318463	-0.0479982	0.387652	No
TSGA10	Hi	5.32434e-05	-0.192705	0.000280243	1.15675e-09	-0.286811	4.81204e-09	No
FAM177A1	Hi	5.39759e-05	-0.192555	0.00028343	0.847322	0.00926856	0.878438	No
ABCD3	Hi	5.58243e-05	-0.192532	0.000292448	0.996074	-0.000236855	0.996843	No
ERLIN2	Hi	5.43512e-05	-0.192479	0.000285326	9.27543e-05	-0.186517	0.000215693	No
FAH	Hi	5.61473e-05	-0.192121	0.000293758	4.25575e-08	-0.25928	1.50131e-07	No
ZBTB48	Hi	5.74199e-05	-0.191874	0.000299714	0.522631	0.0307686	0.591687	No
TSHZ1	Hi	5.81056e-05	-0.191744	0.000303057	2.988e-06	0.22208	8.43446e-06	No
BBS1	Hi	5.89231e-05	-0.19159	0.000306763	0.094046	0.0804769	0.131865	No
SSH3	Hi	5.92433e-05	-0.19153	0.000308191	0.000141652	-0.181661	0.000320755	No
MON2	Hi	5.95533e-05	-0.191472	0.000309554	1.23686e-06	0.230317	3.66805e-06	No
SYNJ2BP	Hi	5.97083e-05	-0.191443	0.000310048	7.43444e-06	0.213224	2.00133e-05	No
CREB3L4	Hi	6.00063e-05	-0.191388	0.000311515	0.00187272	-0.148868	0.00358911	No
GPA33	Hi	6.07295e-05	-0.191256	0.000314863	0.209001	0.0604243	0.267792	No
HTATIP2	Hi	6.09423e-05	-0.191217	0.000315803	0.000176312	-0.1791	0.000393783	No
EPN1	Hi	6.10864e-05	-0.191191	0.000316305	0.107071	-0.0774616	0.148185	No
IL22RA1	Hi	6.15029e-05	-0.191116	0.000318312	0.000633061	-0.163391	0.00129716	No
RYBP	Hi	6.29111e-05	-0.190866	0.000324917	0.0408633	0.0982049	0.0619358	No
ZC4H2	Hi	6.30142e-05	-0.190847	0.000325366	2.90048e-05	-0.19926	7.24769e-05	No
ST14	Hi	6.31163e-05	-0.190829	0.000325725	0.211551	-0.060088	0.27068	No
CEP63	Hi	6.32823e-05	-0.1908	0.000326498	0.000201388	-0.177527	0.000446417	No
PPP6C	Hi	6.33147e-05	-0.190795	0.000326498	0.323096	-0.0475414	0.392491	No
DET1	Hi	6.35408e-05	-0.190755	0.000327544	0.0415023	-0.0978972	0.0627813	No
CD151	Hi	6.36967e-05	-0.190728	0.000328215	0.0290962	-0.104762	0.0454475	No
FGF9	Hi	6.39888e-05	-0.190677	0.000329552	9.55438e-07	0.232671	2.86774e-06	No
ZNF33B	Hi	6.45116e-05	-0.190587	0.000331819	4.01156e-15	-0.364998	2.84131e-14	No
MBD6	Hi	6.48735e-05	-0.190525	0.000333424	0.00270568	-0.14364	0.00506631	No
TADA3	Hi	6.53164e-05	-0.19045	0.000335358	0.306043	0.0492447	0.374446	No
PPP1R9A	Hi	6.57344e-05	-0.190379	0.000337331	0.0402622	-0.098498	0.0611077	No
MUC13	Hi	6.58993e-05	-0.190351	0.000338005	0.74921	0.0153886	0.795851	No
MDM4	Hi	6.60015e-05	-0.190334	0.000338295	0.000209523	-0.177056	0.000463275	No
TBC1D17	Hi	6.70645e-05	-0.190156	0.000343281	0.0107726	0.122296	0.0181707	No
ZNF789	Hi	6.73432e-05	-0.19011	0.000344619	2.52489e-13	-0.341618	1.51185e-12	No
FASTKD1	Hi	6.84533e-05	-0.189928	0.000349677	0.0046365	-0.135667	0.0083706	No
HOXA5	Hi	6.99332e-05	-0.18969	0.000356045	0.930999	0.00416835	0.945296	No
TTLL3	Hi	6.99479e-05	-0.189688	0.000356045	2.04707e-05	-0.202926	5.21656e-05	No
SLC25A12	Hi	7.13446e-05	-0.189467	0.000362512	0.181908	0.0641964	0.237129	No
MAN2C1	Hi	7.13758e-05	-0.189462	0.000362579	0.139634	-0.0710209	0.18757	No
SORT1	Hi	7.24324e-05	-0.189298	0.000367204	0.463311	0.0352954	0.533619	No
ZBTB7C	Hi	7.52217e-05	-0.189203	0.000379146	2.24819e-05	0.202357	5.70159e-05	No
AUH	Hi	7.44792e-05	-0.188987	0.000375911	0.305531	-0.0492968	0.373933	No
PPP2R5A	Hi	7.50295e-05	-0.188905	0.000378271	0.16935	-0.0660868	0.222417	No
KIAA1109	Hi	7.53566e-05	-0.188856	0.00037973	0.000440427	0.16799	0.000925177	No
ZNF821	Hi	7.57118e-05	-0.188803	0.000381329	0.0100143	0.123503	0.0169914	No
SEPHS2	Hi	7.6463e-05	-0.188693	0.000384438	0.365931	-0.0435041	0.435628	No
DCAF6	Hi	7.67661e-05	-0.188649	0.000385865	0.275274	0.0524848	0.34135	No
TRAK2	Hi	7.71773e-05	-0.188589	0.000387835	4.0985e-09	0.277495	1.60718e-08	No
CRBN	Hi	7.75028e-05	-0.188541	0.000388985	0.516357	-0.0312341	0.585508	No
ZBTB7A	Hi	7.90126e-05	-0.188325	0.000395673	0.147857	0.0695815	0.197336	No
BCL2L15	Hi	7.99535e-05	-0.188192	0.000399986	0.360482	0.0440005	0.430699	No
GOLGA1	Hi	8.03451e-05	-0.188137	0.000401446	0.0223652	0.109626	0.0356654	No
ATP2A3	Hi	8.19098e-05	-0.187921	0.000408655	3.45899e-08	0.260949	1.23235e-07	No
NTN4	Hi	8.27016e-05	-0.187812	0.000412195	9.31934e-06	0.210971	2.48182e-05	No
EFNA2	Hi	8.27762e-05	-0.187802	0.000412465	0.475218	0.0343628	0.545444	No
SCAI	Hi	8.48692e-05	-0.187521	0.000422058	0.000140406	-0.181763	0.000318006	No
METTL7B	Hi	8.59947e-05	-0.187373	0.000426915	0.00010764	-0.184824	0.000247958	No
NDUFA1	Hi	8.65382e-05	-0.187302	0.000429507	0.00160976	-0.15097	0.00310984	No
COMMD6	Hi	8.84008e-05	-0.187061	0.000437995	2.52562e-17	-0.391228	2.1539e-16	No
GNG4	Hi	9.1281e-05	-0.187013	0.00045082	7.74473e-11	-0.307186	3.66298e-10	No
C11orf49	Hi	8.88428e-05	-0.187005	0.000439751	1.817e-19	-0.414694	1.79831e-18	No
GRB14	Hi	9.01201e-05	-0.186844	0.000445416	0.0573346	-0.0913117	0.0840369	No
SPINK1	Hi	9.58162e-05	-0.18646	0.000468842	6.76055e-06	-0.214666	1.82825e-05	No
ENTPD8	Hi	9.32842e-05	-0.186453	0.000459359	2.95802e-05	0.199051	7.38348e-05	No
ZNF57	Hi	9.34333e-05	-0.186435	0.000459981	0.000515648	-0.166006	0.0010711	No
ZNF577	Hi	9.44645e-05	-0.18631	0.000463973	3.93039e-06	-0.219455	1.09198e-05	No
PLEKHH1	Hi	9.45521e-05	-0.1863	0.000464238	0.171879	-0.0656978	0.225357	No
NYNRIN	Hi	9.47298e-05	-0.186279	0.000464884	0.35894	-0.0441418	0.429187	No
FAHD1	Hi	9.55743e-05	-0.186178	0.000467886	0.000419763	-0.16859	0.000885379	No
CCNJL	Hi	9.83538e-05	-0.186161	0.000479435	0.0213991	0.110461	0.0342576	No
BLOC1S1	Hi	9.58629e-05	-0.186144	0.000468956	0.868873	-0.00794739	0.89579	No
CACNB3	Hi	9.62965e-05	-0.186093	0.000470619	0.028693	-0.105024	0.0448559	No
EPHA7	Hi	9.83702e-05	-0.18585	0.000479435	1.81644e-05	0.204168	4.65796e-05	No
HNF4A	Hi	9.87138e-05	-0.185811	0.000480796	0.0504899	-0.0939441	0.0749833	No
EPM2AIP1	Hi	9.96445e-05	-0.185704	0.000485051	0.248854	-0.0554698	0.312345	No
DDC	Hi	0.000101594	-0.185484	0.000492819	2.65117e-07	-0.244009	8.5116e-07	No
RWDD3	Hi	0.000102142	-0.185422	0.000495249	9.50326e-07	-0.23272	2.8541e-06	No
PLA2R1	Hi	0.000102727	-0.185357	0.000497569	0.853266	0.00890355	0.883096	No
FXYD3	Hi	0.000103404	-0.185282	0.000500128	0.255075	0.0547479	0.319157	No
PKIB	Hi	0.000105083	-0.185099	0.000507404	8.31261e-07	0.233931	2.51324e-06	No
FAM126B	Hi	0.000105085	-0.185098	0.000507404	0.000405159	0.169031	0.000857093	No
RPL15	Hi	0.000106517	-0.184944	0.000513821	2.41853e-14	-0.355094	1.58768e-13	No
ETHE1	Hi	0.000107867	-0.1848	0.000519461	0.255975	0.0546445	0.320164	No
UQCRC2	Hi	0.000108849	-0.184697	0.00052343	0.816089	-0.0111961	0.852299	No
CHGB	Hi	0.000109768	-0.1846	0.000527353	3.2687e-08	0.261403	1.16932e-07	No
PIP5K1B	Hi	0.000111448	-0.184427	0.000534776	0.448269	0.0364928	0.518928	No
ANKRA2	Hi	0.000112993	-0.184269	0.000541038	2.51578e-09	-0.28113	1.01059e-08	No
MMP15	Hi	0.000113554	-0.184212	0.000543591	0.274027	-0.0526212	0.339992	No
SDHAP3	Hi	0.000113841	-0.184183	0.000544515	0.716985	-0.0174491	0.767868	No
CYB561D1	Hi	0.000113855	-0.184182	0.000544515	7.80508e-05	0.188463	0.000183497	No
PNKD	Hi	0.000115626	-0.184005	0.00055233	1.25033e-06	-0.230218	3.70527e-06	No
PHLDB3	Hi	0.000115916	-0.183976	0.000553582	0.0504625	-0.0939553	0.0749535	No
BAHD1	Hi	0.000118986	-0.183676	0.00056703	0.0021066	0.147214	0.00400727	No
TEX264	Hi	0.000119668	-0.18361	0.000569801	9.3711e-08	-0.252812	3.18082e-07	No
ACCS	Hi	0.000119681	-0.183609	0.000569801	0.00149275	-0.152009	0.00289854	No
C1orf56	Hi	0.000120197	-0.183559	0.000571852	4.20023e-17	-0.3887	3.5164e-16	No
ZNF862	Hi	0.000122124	-0.183376	0.000579922	0.380487	-0.0422003	0.450051	No
TMC7	Hi	0.000122283	-0.183361	0.000580543	9.0441e-08	-0.253106	3.07659e-07	No
SLC9A2	Hi	0.000123327	-0.183263	0.000584806	0.0288132	0.104946	0.0450404	No
GIPC1	Hi	0.000124789	-0.183127	0.000590906	0.599578	0.02527	0.664066	No
C1orf53	Hi	0.000130571	-0.182605	0.000616395	4.80775e-07	-0.238815	1.4939e-06	No
STK40	Hi	0.000130962	-0.18257	0.000617948	0.165905	-0.0666235	0.218422	No
GUSB	Hi	0.000132547	-0.182431	0.000625135	0.00170598	-0.150166	0.00328718	No
TRIM52	Hi	0.000132705	-0.182417	0.000625588	3.20256e-06	-0.221419	9.0047e-06	No
NR1H2	Hi	0.000132928	-0.182398	0.000626492	0.00179015	0.149497	0.00344309	No
TUFT1	Hi	0.000133538	-0.182345	0.000628698	6.57168e-06	-0.214445	1.78029e-05	No
WASH7P	Hi	0.000133553	-0.182343	0.000628698	2.14596e-09	-0.282303	8.68274e-09	No
HADH	Hi	0.000134994	-0.182219	0.000634739	0.111848	-0.0764284	0.15399	No
ZNF155	Hi	0.000135394	-0.182185	0.000636325	0.115629	-0.0756349	0.158696	No
C1orf226	Hi	0.000138863	-0.181891	0.000650044	0.00205284	0.147578	0.00391167	No
SLC25A23	Hi	0.000139086	-0.181873	0.000650937	0.0161024	0.115466	0.0263536	No
PHOSPHO2	Hi	0.00013935	-0.181851	0.000651867	7.37551e-07	-0.235007	2.24323e-06	No
PPP1CB	Hi	0.000140112	-0.181787	0.000655128	0.267379	0.0533553	0.33271	No
UFC1	Hi	0.000140792	-0.181731	0.000657541	1.50556e-11	-0.316437	7.66352e-11	No
ACADVL	Hi	0.000141353	-0.181685	0.000660007	0.0262409	0.106693	0.0413617	No
MCTP2	Hi	0.000143239	-0.181531	0.000667728	0.00790913	0.127336	0.0136788	No
HOXB5	Hi	0.000144874	-0.181399	0.000674102	2.3805e-06	-0.224233	6.79405e-06	No
PIGV	Hi	0.000145638	-0.181338	0.000677028	0.0427653	-0.0973006	0.0645122	No
AGPAT1	Hi	0.000145867	-0.18132	0.000677935	0.00797539	0.127202	0.0137797	No
DRAM2	Hi	0.000147801	-0.181166	0.000686449	0.00224201	-0.146331	0.00424837	No
CSAD	Hi	0.000148231	-0.181132	0.000687971	0.000212389	-0.176895	0.000469403	No
ZNF141	Hi	0.000150201	-0.180978	0.000695986	4.32572e-06	-0.21853	1.19735e-05	No
FAM120AOS	Hi	0.000150391	-0.180964	0.000696545	0.0187602	0.112781	0.030372	No
ACSM3	Hi	0.000150819	-0.180931	0.000698365	0.546362	-0.0290331	0.613681	No
MOB2	Hi	0.000151858	-0.18085	0.000702766	0.348593	0.0451001	0.418983	No
CCDC47	Hi	0.000152695	-0.180786	0.000706405	0.25638	-0.054598	0.320631	No
PALM3	Hi	0.000157514	-0.180702	0.000726191	3.02869e-10	-0.297727	1.34244e-09	No
ESRP2	Hi	0.000153935	-0.180692	0.000711625	5.56677e-07	-0.237518	1.71754e-06	No
LANCL2	Hi	0.000156004	-0.180536	0.00071989	2.04392e-08	-0.265136	7.46049e-08	No
NADSYN1	Hi	0.000157761	-0.180405	0.000727164	0.00122149	-0.154738	0.00240057	No
CACNB1	Hi	0.000161295	-0.180146	0.000741579	0.00167733	0.150401	0.00323446	No
STBD1	Hi	0.000163411	-0.179993	0.000749767	0.0280802	0.105429	0.0440237	No
ANXA13	Hi	0.0001639	-0.179958	0.000751839	0.193539	-0.06253	0.2506	No
FBXL8	Hi	0.00016468	-0.179902	0.00075507	6.60336e-05	-0.190328	0.000156993	No
KBTBD11	Hi	0.000165398	-0.179851	0.000757846	0.0645396	0.0888084	0.0936281	No
ACOT13	Hi	0.000168748	-0.179616	0.000771609	0.00297246	-0.142276	0.00553132	No
GABARAPL2	Hi	0.000174865	-0.179197	0.00079596	0.351605	0.0448193	0.421897	No
ZNF784	Hi	0.000179764	-0.178872	0.000816226	0.736221	0.0162156	0.78454	No
SH3RF2	Hi	0.000180277	-0.178838	0.000818186	0.230525	-0.0576727	0.291744	No
TTC23	Hi	0.000183776	-0.178611	0.000832563	0.00622784	0.131121	0.0109783	No
RSPH3	Hi	0.000183902	-0.178603	0.000832757	0.000142349	0.181603	0.000322188	No
COX17	Hi	0.000189847	-0.178227	0.000856783	6.25162e-12	-0.32205	3.29049e-11	No
FOLR1	Hi	0.000191368	-0.178132	0.00086326	1.80419e-09	-0.283577	7.35917e-09	No
CES3	Hi	0.000197923	-0.177997	0.000888839	0.0226903	0.109397	0.0361523	No
NDUFB3	Hi	0.000195818	-0.17786	0.000881161	0.000459556	-0.167457	0.000962645	No
AGPAT2	Hi	0.000200988	-0.177551	0.000901395	0.0138716	-0.118038	0.0229775	No
PMM1	Hi	0.000202866	-0.17744	0.000908403	0.185842	0.0636243	0.241646	No
UNC13B	Hi	0.00020573	-0.177274	0.000919585	0.6365	0.0227481	0.696781	No
SLC6A9	Hi	0.000211876	-0.176923	0.000943702	0.0328283	0.10247	0.0507757	No
ASAP2	Hi	0.000213371	-0.17684	0.000949939	0.000624604	0.163563	0.0012814	No
ETFB	Hi	0.000214073	-0.1768	0.00095243	0.0253717	-0.107316	0.0401099	No
SMAGP	Hi	0.00021428	-0.176789	0.000952807	8.8146e-05	-0.187094	0.000205787	No
RNF185	Hi	0.000214575	-0.176772	0.000953609	3.43018e-06	0.220763	9.61111e-06	No
ACSL5	Hi	0.000214873	-0.176756	0.000954298	4.90526e-05	-0.193602	0.000118739	No
PHLPP2	Hi	0.000216133	-0.176686	0.00095956	0.000271257	0.173956	0.000590549	No
BEND7	Hi	0.000223281	-0.176298	0.000989675	3.23348e-06	-0.221327	9.08783e-06	No
ZSWIM6	Hi	0.00022438	-0.176239	0.000993451	2.65571e-07	0.243994	8.52482e-07	No
CAPN6	Hi	0.000224613	-0.176226	0.000994263	0.916175	-0.00506689	0.934255	No
PMVK	Hi	0.000224904	-0.176211	0.00099533	0.90734	-0.00560321	0.926609	No
WDR37	Hi	0.000225721	-0.176168	0.000998725	5.00671e-10	0.292794	2.16616e-09	No
MARVELD3	Hi	0.00022677	-0.176112	0.00100315	0.33298	0.0465807	0.402842	No
DBNDD2	Hi	0.000226904	-0.176105	0.00100352	0.000441433	-0.167961	0.000926806	No
COL28A1	Hi	0.000232929	-0.176045	0.00102745	0.049674	0.0942889	0.0738752	No
ZDHHC12	Hi	0.000228837	-0.176003	0.0010114	0.00399308	-0.137919	0.0072866	No
COX6B2	Hi	0.000236406	-0.175866	0.00104142	0.00225076	0.146404	0.00426253	No
NUDT12	Hi	0.000232095	-0.175834	0.00102445	0.680828	-0.0197998	0.736682	No
ARAF	Hi	0.000232709	-0.175802	0.00102671	0.104123	0.0781175	0.144552	No
PRKCE	Hi	0.000234578	-0.175706	0.00103427	9.96559e-05	0.185703	0.000230649	No
ASCC2	Hi	0.00023651	-0.175608	0.00104165	0.239435	0.056587	0.301843	No
SLC29A4	Hi	0.000238117	-0.175527	0.00104781	0.0346304	0.101441	0.0532876	No
CAMTA1	Hi	0.000238424	-0.175511	0.00104893	0.000316607	-0.172074	0.000681455	No
NMNAT1	Hi	0.000238672	-0.175499	0.00104979	0.191424	0.0628273	0.248167	No
NDFIP2	Hi	0.000244645	-0.175453	0.00107161	6.96228e-06	-0.214373	1.87952e-05	No
LPIN3	Hi	0.000240727	-0.175396	0.0010579	2.49936e-09	-0.281179	1.00419e-08	No
FAM20B	Hi	0.000242761	-0.175295	0.00106521	0.281351	0.0518262	0.348049	No
GGT6	Hi	0.000242902	-0.175288	0.00106537	0.197249	0.0620138	0.254651	No
TMEM192	Hi	0.000244234	-0.175222	0.00107051	4.64211e-08	-0.258576	1.6279e-07	No
SKAP2	Hi	0.00024571	-0.17515	0.00107536	0.0380654	0.0996019	0.0580674	No
ZNHIT1	Hi	0.000247669	-0.175054	0.0010832	3.45548e-13	-0.339765	2.0441e-12	No
SPSB3	Hi	0.000247825	-0.175046	0.00108365	0.00804034	-0.127072	0.0138836	No
STK24	Hi	0.000249223	-0.174979	0.00108952	0.00119231	-0.155064	0.00234599	No
ZNF717	Hi	0.000252503	-0.174821	0.00110195	7.57009e-08	-0.254578	2.5998e-07	No
DGCR2	Hi	0.000252775	-0.174808	0.00110283	0.0963567	0.0799187	0.134832	No
B3GNT3	Hi	0.000253296	-0.174783	0.00110469	0.00934105	-0.124644	0.0159562	No
ZDHHC7	Hi	0.00025812	-0.174556	0.00112329	3.77456e-05	0.196444	9.27763e-05	No
FAM117B	Hi	0.000261826	-0.174384	0.00113828	9.51617e-07	-0.232708	2.85755e-06	No
HEATR5B	Hi	0.000268385	-0.174084	0.00116494	0.0268851	0.106242	0.0422929	No
LPCAT4	Hi	0.000268997	-0.174057	0.00116734	0.0540713	0.0925321	0.0798183	No
NDUFB10	Hi	0.00026914	-0.17405	0.00116771	0.0302292	-0.10404	0.0470709	No
ZNF493	Hi	0.000269757	-0.174023	0.00117013	0.966437	-0.00202564	0.97326	No
TOM1L1	Hi	0.000269923	-0.174015	0.0011706	6.65653e-07	-0.235925	2.03781e-06	No
SCARNA9	Hi	0.000270549	-0.173987	0.00117306	6.82129e-13	-0.335705	3.92429e-12	No
QTRT1	Hi	0.000271868	-0.173928	0.00117852	5.62497e-18	-0.398569	5.02299e-17	No
PTPRB	Hi	0.000273187	-0.17387	0.00118373	0.416447	0.039104	0.486969	No
NIPAL1	Hi	0.000280507	-0.173549	0.00121362	0.00605581	0.131558	0.0106938	No
COX5A	Hi	0.000282444	-0.173466	0.00122147	0.033874	-0.101867	0.0522524	No
CES1	Hi	0.000282791	-0.173451	0.00122245	0.0598056	0.0904253	0.0873086	No
CFTR	Hi	0.000283466	-0.173422	0.00122405	1.03098e-08	-0.270476	3.87868e-08	No
INO80D	Hi	0.000286235	-0.173304	0.00123521	6.99258e-06	-0.213831	1.88719e-05	No
PBXIP1	Hi	0.000287006	-0.173271	0.00123774	5.4455e-09	0.275354	2.10378e-08	No
ZNF274	Hi	0.000287712	-0.173241	0.00123999	0.194992	0.062327	0.252206	No
MAPK9	Hi	0.000288275	-0.173217	0.00124215	0.000532594	-0.165596	0.00110322	No
CTNND1	Hi	0.000288782	-0.173196	0.00124407	0.00144293	0.152474	0.00280722	No
RABL3	Hi	0.000289023	-0.173186	0.00124457	0.58902	-0.0260038	0.65421	No
NMT2	Hi	0.000289368	-0.173171	0.00124579	0.0309077	0.10362	0.0480396	No
UQCRQ	Hi	0.000289594	-0.173162	0.00124649	8.36129e-07	-0.233878	2.52509e-06	No
MED7	Hi	0.000290563	-0.173121	0.00125013	0.0139314	-0.117965	0.0230672	No
SGSH	Hi	0.000293833	-0.172985	0.00126258	0.159173	-0.0676971	0.21069	No
TMPRSS2	Hi	0.000295966	-0.172897	0.00127093	0.257684	0.0544488	0.322081	No
PRKACA	Hi	0.000298478	-0.172794	0.00128097	0.00160094	0.151046	0.00309458	No
PRRT1	Hi	0.000299691	-0.172745	0.00128528	7.00648e-08	0.255215	2.41408e-07	No
NDUFA13	Hi	0.000301447	-0.172673	0.00129171	0.0124118	-0.119927	0.0207131	No
FARP1	Hi	0.000306384	-0.172475	0.00131035	1.56001e-09	-0.284639	6.40608e-09	No
TMEM161B	Hi	0.000308811	-0.172379	0.00131865	5.02344e-07	-0.238428	1.55755e-06	No
TSPAN8	Hi	0.000310251	-0.172322	0.00132407	0.164057	-0.0669149	0.216233	No
ZNF513	Hi	0.000314027	-0.172174	0.00133734	1.27688e-06	-0.230025	3.7795e-06	No
SLC25A26	Hi	0.000320285	-0.171933	0.00136226	2.16921e-19	-0.413883	2.13742e-18	No
GGT1	Hi	0.000320651	-0.171919	0.00136295	0.557174	-0.0282549	0.624081	No
SOSTDC1	Hi	0.000322572	-0.171845	0.00137054	0.481654	0.033864	0.551571	No
PPIP5K1	Hi	0.000323405	-0.171814	0.00137379	0.231181	0.0575917	0.292409	No
GOPC	Hi	0.000327816	-0.171648	0.00139047	0.954968	0.00271844	0.964081	No
UQCRB	Hi	0.000332259	-0.171483	0.00140723	1.01005e-08	-0.270634	3.80419e-08	No
SPG11	Hi	0.000335598	-0.17136	0.00142045	0.00242812	0.145195	0.00458202	No
MCOLN2	Hi	0.000339054	-0.171234	0.001433	0.121877	0.0743673	0.166373	No
C1orf50	Hi	0.000339644	-0.171213	0.00143518	0.00106501	-0.156579	0.00210915	No
TMPRSS4	Hi	0.000343047	-0.17109	0.00144835	0.0117859	-0.120797	0.0197457	No
ZNF350	Hi	0.000348231	-0.170905	0.00146869	0.596987	0.0254495	0.661451	No
FAM117A	Hi	0.000349638	-0.170856	0.00147339	0.000520642	0.165884	0.00108036	No
NUMA1	Hi	0.000350401	-0.170829	0.0014763	0.477934	0.0341519	0.548091	No
FRAT2	Hi	0.000350761	-0.170816	0.00147751	0.000933595	-0.158329	0.00186413	No
KIAA1191	Hi	0.000351689	-0.170784	0.00148017	0.262964	-0.0538499	0.327885	No
ARFGEF2	Hi	0.000355619	-0.170647	0.00149452	3.30628e-07	-0.242096	1.04942e-06	No
ASB13	Hi	0.000357686	-0.170575	0.00150195	0.422311	-0.0386143	0.493052	No
ABCB1	Hi	0.00035799	-0.170565	0.00150291	0.714512	0.0176086	0.765736	No
OCLN	Hi	0.000360714	-0.170471	0.0015134	0.5712	-0.0272561	0.637871	No
TPPP3	Hi	0.000366866	-0.170262	0.00153761	0.670991	-0.0204473	0.727683	No
LRP5	Hi	0.000369504	-0.170174	0.00154802	0.00145738	-0.152337	0.00283397	No
UTP14C	Hi	0.000370572	-0.170138	0.00155153	0.140183	-0.070923	0.18818	No
SURF1	Hi	0.000371209	-0.170117	0.00155322	0.183468	-0.0639685	0.238868	No
TMED4	Hi	0.000372293	-0.170081	0.00155646	1.33662e-05	-0.207323	3.49698e-05	No
ADD3	Hi	0.0003847	-0.169675	0.00160101	0.00118595	-0.155137	0.00233439	No
ITFG1	Hi	0.000387328	-0.16959	0.00161094	0.000728455	0.161579	0.00147742	No
SCAPER	Hi	0.000391058	-0.169472	0.00162478	0.010233	0.123147	0.0173187	No
SMTN	Hi	0.000391278	-0.169465	0.00162535	0.555262	-0.028392	0.622147	No
AGBL5	Hi	0.000392499	-0.169426	0.00163009	6.4479e-07	-0.23621	1.9777e-06	No
LY6G5B	Hi	0.000393143	-0.169406	0.0016322	0.000294457	-0.172959	0.000636644	No
USP34	Hi	0.000393169	-0.169405	0.0016322	0.00603607	0.131609	0.0106681	No
RAB7A	Hi	0.000404119	-0.169063	0.00167282	4.11999e-05	-0.195499	0.000100737	No
TCTA	Hi	0.000405494	-0.169021	0.00167782	0.945531	-0.00328897	0.956718	No
RNF14	Hi	0.000412071	-0.168821	0.00170188	0.151849	0.0689046	0.202154	No
CLPTM1	Hi	0.000412612	-0.168804	0.00170376	0.0266049	0.106437	0.0418953	No
STX3	Hi	0.000414091	-0.16876	0.00170952	0.0014502	-0.152405	0.00282082	No
CST3	Hi	0.00041757	-0.168656	0.00172282	0.587893	-0.0260824	0.653112	No
NOXA1	Hi	0.000419724	-0.168591	0.00172958	0.00331065	-0.1407	0.00612098	No
ATF6B	Hi	0.000420851	-0.168558	0.00173386	3.29655e-08	-0.261335	1.17845e-07	No
UNK	Hi	0.000421504	-0.168539	0.0017362	0.100792	-0.0788764	0.140404	No
OXR1	Hi	0.000422911	-0.168497	0.00174164	0.453274	-0.0360919	0.523942	No
HSD17B11	Hi	0.000425774	-0.168413	0.00175199	0.329083	0.0469573	0.398489	No
RBM5	Hi	0.000429856	-0.168294	0.00176599	0.549139	0.0288325	0.616421	No
RAB11FIP4	Hi	0.000431803	-0.168237	0.00177278	0.00642799	-0.130625	0.0112975	No
ERN2	Hi	0.000432128	-0.168228	0.00177327	0.495334	0.0328157	0.564823	No
MTM1	Hi	0.000432654	-0.168213	0.00177413	1.97892e-05	0.203279	5.04864e-05	No
SLC20A2	Hi	0.000432854	-0.168207	0.00177459	0.0467277	0.0955206	0.069928	No
TRAF4	Hi	0.000434143	-0.16817	0.00177878	7.14425e-13	-0.335427	4.1007e-12	No
ZNF747	Hi	0.000441559	-0.167958	0.00180622	9.3695e-05	0.186403	0.00021768	No
IFT74	Hi	0.000442653	-0.167927	0.00181033	3.34286e-10	-0.295631	1.47454e-09	No
ERCC5	Hi	0.000442862	-0.167921	0.00181045	1.34048e-07	-0.249819	4.46774e-07	No
DAB2IP	Hi	0.000444799	-0.167866	0.0018162	0.000768904	0.160876	0.00155319	No
SH3BGR	Hi	0.000444812	-0.167866	0.0018162	0.410332	0.0396189	0.480966	No
MKNK2	Hi	0.00044612	-0.167829	0.00182043	0.0189688	0.112585	0.0306826	No
ANKHD1	Hi	0.000446806	-0.16781	0.00182212	2.31644e-05	-0.201633	5.86138e-05	No
RNF38	Hi	0.000451177	-0.167688	0.0018392	0.191395	0.0628314	0.248161	No
ZHX3	Hi	0.000452768	-0.167644	0.00184456	0.0586933	-0.0908204	0.0858406	No
SDF2	Hi	0.000454333	-0.167601	0.00184982	0.168593	-0.066204	0.221583	No
ERMAP	Hi	0.00045535	-0.167572	0.00185334	0.00396623	0.13802	0.00724314	No
OPA1	Hi	0.000461269	-0.16741	0.00187426	0.000208611	-0.177108	0.000461461	No
RAB11FIP1	Hi	0.000467408	-0.167244	0.00189614	0.0598143	-0.0904222	0.0873093	No
PTP4A1	Hi	0.000467789	-0.167234	0.0018973	0.372594	0.0429034	0.442042	No
ABR	Hi	0.000471414	-0.167137	0.00190951	0.0889932	0.0817369	0.125463	No
BBS2	Hi	0.000471697	-0.16713	0.00190978	0.000905198	-0.158737	0.00181193	No
VTI1B	Hi	0.000473542	-0.16708	0.00191561	0.164086	0.0669103	0.216238	No
AGA	Hi	0.000474037	-0.167067	0.00191646	0.108539	-0.0771402	0.149918	No
PPP2R2C	Hi	0.00047619	-0.16701	0.00192477	1.33502e-06	-0.229616	3.94056e-06	No
FBXL3	Hi	0.000478813	-0.166941	0.00193343	0.0427144	0.0973244	0.0644451	No
HOXA7	Hi	0.00048187	-0.166861	0.00194481	0.00480106	-0.135137	0.0086413	No
PPP1R3E	Hi	0.000483774	-0.166811	0.0019519	0.670974	-0.0204485	0.727683	No
MLX	Hi	0.000484118	-0.166802	0.00195289	0.208559	-0.0604828	0.267261	No
TPT1	Hi	0.000485189	-0.166775	0.00195603	9.08546e-10	-0.288551	3.82144e-09	No
TMEM63B	Hi	0.000486085	-0.166751	0.00195847	0.0823104	0.0834947	0.116944	No
SLC25A16	Hi	0.000491653	-0.166608	0.00197892	0.121026	-0.074537	0.165335	No
KLHL24	Hi	0.000493297	-0.166566	0.00198434	0.564716	-0.0277164	0.631571	No
TMEM101	Hi	0.00049555	-0.166508	0.00199221	1.7417e-07	-0.247605	5.73223e-07	No
CC2D2A	Hi	0.000502948	-0.166321	0.00201792	0.159509	0.0676426	0.211052	No
OVOL1	Hi	0.000505233	-0.166264	0.00202425	1.40629e-07	-0.249415	4.67547e-07	No
ZNF652	Hi	0.000508629	-0.166179	0.00203462	0.0915941	-0.0810814	0.128814	No
TP53I3	Hi	0.000514782	-0.166027	0.00205759	0.00702846	0.129218	0.0122574	No
RABL2A	Hi	0.000515937	-0.165999	0.00206139	0.000361794	-0.170434	0.000771365	No
ASPSCR1	Hi	0.000521058	-0.165874	0.00207854	6.39071e-18	-0.397953	5.67903e-17	No
EDC4	Hi	0.000521193	-0.16587	0.00207867	0.0537343	-0.0926616	0.0793851	No
FBXO3	Hi	0.000525794	-0.165759	0.00209536	0.0101194	0.123331	0.0171499	No
USP40	Hi	0.000532671	-0.165594	0.0021194	3.75461e-14	-0.352616	2.43771e-13	No
EEF2K	Hi	0.000533618	-0.165572	0.00212275	0.00243336	0.145164	0.00459018	No
PGLS	Hi	0.000534437	-0.165552	0.00212559	3.19682e-09	-0.279352	1.27045e-08	No
NRARP	Hi	0.000535338	-0.165531	0.00212833	0.500483	0.032425	0.569758	No
ELF4	Hi	0.000546605	-0.165267	0.00216584	0.0546746	0.0923019	0.0806084	No
BAG1	Hi	0.00054841	-0.165225	0.00217214	0.715209	0.0175636	0.766375	No
CHGA	Hi	0.000548989	-0.165211	0.002174	5.1908e-09	0.275716	2.00809e-08	No
LY6G6D	Hi	0.000549901	-0.16519	0.00217675	4.30723e-18	-0.399855	3.89823e-17	No
SCYL3	Hi	0.000550545	-0.165175	0.00217888	0.967642	0.00195283	0.974185	No
TMEM14C	Hi	0.000556604	-0.165036	0.00220069	2.04844e-06	-0.225644	5.8991e-06	No
TEAD3	Hi	0.000557419	-0.165017	0.00220348	0.945942	0.00326408	0.956939	No
SDHAP1	Hi	0.000558944	-0.164983	0.00220907	0.497492	-0.0326517	0.566834	No
JUND	Hi	0.000561312	-0.164929	0.00221712	0.603918	-0.0249701	0.667879	No
DEXI	Hi	0.00056192	-0.164915	0.00221865	0.000142617	-0.181582	0.00032276	No
TMEM80	Hi	0.000574004	-0.164644	0.00226236	0.062863	-0.0893695	0.0914039	No
FAM174A	Hi	0.000577377	-0.164569	0.00227343	0.456204	0.0358585	0.526717	No
N4BP2L2	Hi	0.000581643	-0.164475	0.00228825	6.77556e-07	-0.235767	2.07141e-06	No
C2orf72	Hi	0.000600655	-0.164262	0.00235448	0.121535	0.0744293	0.165952	No
NAPA	Hi	0.000594245	-0.164202	0.00233488	0.948669	-0.00309916	0.958974	No
PAX8	Hi	0.000594961	-0.164186	0.00233717	0.0266182	-0.106427	0.0419024	No
HOXB9	Hi	0.000597378	-0.164134	0.00234529	4.40172e-15	-0.364495	3.10344e-14	No
GCC2	Hi	0.000597566	-0.16413	0.00234557	0.00599514	0.131715	0.0106091	No
RABGAP1	Hi	0.00059932	-0.164093	0.00235016	0.0810208	0.0838471	0.115299	No
SCAMP5	Hi	0.000604056	-0.163992	0.00236551	0.0427719	0.0972975	0.0645174	No
ARHGEF35	Hi	0.000604621	-0.16398	0.00236725	0.0207333	-0.110995	0.0332689	No
B4GALNT2	Hi	0.000609531	-0.163877	0.00238335	8.23672e-06	0.212205	2.20549e-05	No
RAD52	Hi	0.00060958	-0.163876	0.00238335	0.410704	0.0395874	0.48129	No
MXI1	Hi	0.000615197	-0.163758	0.00240305	0.00407235	0.137625	0.00742075	No
RECQL5	Hi	0.000619156	-0.163676	0.00241616	4.74625e-06	-0.21763	1.30781e-05	No
DCXR	Hi	0.000623898	-0.163578	0.00243278	2.10467e-05	-0.202636	5.35586e-05	No
STMN2	Hi	0.000628599	-0.163482	0.00244842	1.33021e-10	0.301989	6.12565e-10	No
MGST2	Hi	0.000630437	-0.163444	0.00245399	5.69557e-07	-0.237315	1.75566e-06	No
RPP14	Hi	0.000635072	-0.16335	0.00246964	0.0250724	-0.107535	0.039671	No
LCN12	Hi	0.000642612	-0.163198	0.00249606	2.42298e-15	-0.367717	1.75069e-14	No
SMPDL3B	Hi	0.00065056	-0.16304	0.0025245	0.551964	0.028629	0.619108	No
MYO10	Hi	0.000654936	-0.162954	0.00253952	3.28243e-06	-0.221184	9.22025e-06	No
COX6A1	Hi	0.000655369	-0.162945	0.00254026	0.00210352	-0.147234	0.00400178	No
NPW	Hi	0.000658638	-0.162881	0.00255141	3.80065e-06	-0.219778	1.05901e-05	No
CLDN4	Hi	0.00066086	-0.162838	0.00255854	0.0198456	-0.11178	0.0319696	No
TTC22	Hi	0.000666991	-0.162719	0.00257979	7.0847e-06	0.213702	1.91128e-05	No
ULK3	Hi	0.000672759	-0.162608	0.0026011	0.17461	0.0652827	0.228579	No
DNAJC5	Hi	0.000676568	-0.162535	0.00261382	0.00222633	-0.146431	0.00422064	No
ENPP4	Hi	0.000678462	-0.162499	0.00262063	0.522472	-0.0307803	0.591541	No
ANO9	Hi	0.00069259	-0.162423	0.00266598	1.22506e-14	-0.360217	8.27171e-14	No
CRCP	Hi	0.000685684	-0.162362	0.00264294	5.2995e-18	-0.398857	4.745e-17	No
DAGLA	Hi	0.000693897	-0.162208	0.00266999	6.08373e-08	-0.256373	2.11098e-07	No
ALDH2	Hi	0.000705031	-0.162003	0.0027092	0.00908517	-0.125096	0.0155555	No
RPL22	Hi	0.000705671	-0.161991	0.00271054	5.06397e-14	-0.350917	3.24072e-13	No
DENND4C	Hi	0.00071216	-0.161872	0.00273085	0.0101488	-0.123283	0.017195	No
PPP1R15B	Hi	0.000730204	-0.161548	0.00279258	0.505952	-0.0320126	0.575267	No
CKMT1A	Hi	0.000731661	-0.161522	0.00279762	0.910184	0.0054305	0.929136	No
WIPI1	Hi	0.000735733	-0.16145	0.00281106	0.453105	0.0361054	0.523832	No
ARHGDIG	Hi	0.000735953	-0.161446	0.00281136	0.0137838	-0.118147	0.0228453	No
CMBL	Hi	0.000737191	-0.161424	0.00281556	0.0666597	0.0881158	0.0964184	No
EIF1	Hi	0.000738785	-0.161396	0.0028208	1.23843e-06	-0.230306	3.67163e-06	No
RPL13	Hi	0.000738845	-0.161395	0.0028208	7.8644e-18	-0.396947	6.94257e-17	No
MVP	Hi	0.00074015	-0.161372	0.0028231	0.0234532	0.108761	0.0372792	No
IGBP1	Hi	0.00074446	-0.161297	0.0028378	8.47629e-12	-0.320119	4.4129e-11	No
KCMF1	Hi	0.000749073	-0.161216	0.00285173	6.25937e-10	-0.291212	2.68158e-09	No
PRSS3	Hi	0.000750739	-0.161188	0.00285753	0.0484488	-0.0947867	0.072208	No
PPP1R16A	Hi	0.000752265	-0.161161	0.00286225	2.25138e-06	-0.224758	6.45025e-06	No
CALCA	Hi	0.00076353	-0.160968	0.00289853	2.3028e-13	-0.342159	1.3863e-12	No
ZNF655	Hi	0.000772732	-0.160812	0.0029318	0.00734697	0.128514	0.0127785	No
MBD5	Hi	0.000779582	-0.160697	0.00295389	0.0207643	0.110968	0.0333133	No
IK	Hi	0.000785552	-0.160597	0.00297315	0.0115695	-0.121107	0.0194122	No
R3HDM2	Hi	0.00079023	-0.16052	0.00298916	4.45131e-08	-0.258916	1.56563e-07	No
PNPLA4	Hi	0.000797308	-0.160403	0.00301084	2.40764e-07	-0.244839	7.78071e-07	No
CEACAM1	Hi	0.000800652	-0.160348	0.00302233	0.187166	0.0634337	0.243179	No
SPINT2	Hi	0.00080639	-0.160255	0.00304227	0.0496579	-0.0942841	0.0738567	No
ZNF394	Hi	0.000814754	-0.16012	0.00306865	5.41986e-06	-0.216337	1.48426e-05	No
MYH14	Hi	0.000819393	-0.160046	0.00308439	0.687815	-0.0193421	0.742781	No
ASH1L	Hi	0.000822956	-0.159989	0.00309606	0.0336411	0.102	0.0519171	No
PUM2	Hi	0.000823378	-0.159982	0.00309707	3.22251e-05	-0.198139	8.0001e-05	No
WDR5B	Hi	0.000825361	-0.159951	0.00310395	2.37095e-12	-0.32811	1.29895e-11	No
CDC42EP5	Hi	0.000838761	-0.15974	0.00314727	0.0530125	0.0929412	0.0784341	No
CHKA	Hi	0.000840042	-0.15972	0.0031509	0.000352766	-0.170746	0.000753745	No
BAZ2B	Hi	0.000840813	-0.159708	0.00315262	0.0588383	-0.0907686	0.0860402	No
PPP1R11	Hi	0.000851284	-0.159545	0.00318594	0.416929	-0.0390635	0.487476	No
DHX32	Hi	0.000854337	-0.159498	0.00319677	0.368026	-0.0433145	0.437759	No
GNG12	Hi	0.000855183	-0.159485	0.00319934	0.00170088	0.150208	0.00327798	No
BRWD1	Hi	0.000856057	-0.159472	0.00320201	0.277852	-0.0522043	0.344228	No
KLHL12	Hi	0.000859047	-0.159426	0.00321021	0.000816694	-0.160089	0.00164443	No
C2orf88	Hi	0.000864614	-0.159341	0.00322801	3.98799e-07	0.240459	1.25156e-06	No
NPHP3	Hi	0.000870945	-0.159245	0.00324853	0.900488	0.00601967	0.921343	No
SDSL	Hi	0.000873598	-0.159205	0.0032555	0.670847	0.0204568	0.727605	No
LDLRAP1	Hi	0.000875399	-0.159178	0.00326101	0.310781	0.0487654	0.379549	No
C1orf21	Hi	0.000876941	-0.159155	0.0032641	0.000282484	0.173464	0.000613198	No
ALDH9A1	Hi	0.000879286	-0.15912	0.00327185	0.687906	-0.0193361	0.74282	No
PDPK1	Hi	0.000881921	-0.15908	0.00328044	0.371668	0.0429864	0.4411	No
KIDINS220	Hi	0.000888923	-0.158976	0.00330453	0.00452865	0.136024	0.00818913	No
RDH14	Hi	0.000889056	-0.158974	0.00330453	1.47789e-05	-0.206295	3.84061e-05	No
VDR	Hi	0.000891021	-0.158945	0.00331	0.139954	0.0709637	0.187937	No
DERA	Hi	0.00090089	-0.1588	0.00334172	0.7421	-0.0158408	0.78988	No
PON3	Hi	0.000901918	-0.158785	0.00334492	0.121671	-0.0744082	0.166115	No
SBF2	Hi	0.00090294	-0.15877	0.0033478	0.705191	0.0182111	0.75778	No
CTDSPL	Hi	0.000918306	-0.158547	0.00340068	0.121903	0.074362	0.166398	No
PPP1R7	Hi	0.000930661	-0.158371	0.00343946	2.1407e-09	-0.282321	8.66322e-09	No
MAMDC4	Hi	0.000937063	-0.15828	0.00346057	0.48064	-0.0339423	0.55063	No
TMBIM6	Hi	0.000938023	-0.158267	0.00346284	0.66345	0.0209462	0.721061	No
RBM47	Hi	0.000938473	-0.15826	0.00346365	0.376654	0.0425406	0.446252	No
ZNF703	Hi	0.000938764	-0.158256	0.00346365	1.16291e-13	-0.346144	7.21023e-13	No
FBXO31	Hi	0.000939103	-0.158252	0.00346365	0.982192	-0.00107455	0.985427	No
MKLN1	Hi	0.000951843	-0.158073	0.00350357	2.55316e-07	-0.244334	8.21794e-07	No
ABHD6	Hi	0.000955975	-0.158016	0.00351565	0.102691	0.0784414	0.142712	No
FA2H	Hi	0.000959333	-0.157969	0.00352662	0.0812338	-0.0837886	0.115553	No
MFSD9	Hi	0.000963048	-0.157918	0.00353963	0.144481	0.0701649	0.193305	No
SLC38A9	Hi	0.00096344	-0.157913	0.00353978	0.606965	-0.0247601	0.670488	No
OSBPL2	Hi	0.00097707	-0.157726	0.00358175	3.37287e-06	-0.220924	9.4624e-06	No
ZMYND8	Hi	0.000977123	-0.157726	0.00358175	4.05942e-11	-0.309957	1.98247e-10	No
BAIAP2L1	Hi	0.000977307	-0.157723	0.00358175	2.1591e-07	-0.245773	7.03176e-07	No
EPB41L1	Hi	0.00098572	-0.15761	0.00360976	1.01452e-05	-0.210118	2.68929e-05	No
TSC1	Hi	0.000987802	-0.157581	0.00361607	0.439141	-0.0372306	0.509799	No
ZNF223	Hi	0.000991335	-0.157534	0.00362768	0.607128	-0.0247489	0.670617	No
ATP2C2	Hi	0.000994184	-0.157496	0.00363678	0.0184495	-0.113077	0.0299004	No
FIG4	Hi	0.000994393	-0.157493	0.00363688	0.00597207	0.131775	0.010572	No
RAB32	Hi	0.000996896	-0.15746	0.00364537	0.269631	-0.0531052	0.335201	No
PTPN21	Hi	0.00101037	-0.157281	0.00368593	6.47812e-12	0.321825	3.40614e-11	No
TGFA	Hi	0.00101611	-0.157206	0.00370284	0.076981	0.0849811	0.110057	No
POLR2J3	Hi	0.0010163	-0.157203	0.00370286	3.81983e-05	-0.196315	9.37973e-05	No
MYLIP	Hi	0.00101811	-0.15718	0.00370745	0.653374	0.0216164	0.711995	No
SMAD7	Hi	0.00101978	-0.157158	0.00371081	1.3138e-08	0.268598	4.8853e-08	No
CYP2B6	Hi	0.00102362	-0.157108	0.00372343	1.94872e-09	-0.283012	7.91819e-09	No
F2RL1	Hi	0.0010245	-0.157096	0.00372569	0.32734	0.0471266	0.396747	No
ACYP2	Hi	0.00102551	-0.157083	0.00372829	0.000731087	-0.161532	0.00148171	No
ACSF3	Hi	0.00102664	-0.157069	0.00373175	0.149502	-0.0693009	0.19932	No
MARK2	Hi	0.00103356	-0.156979	0.00375484	0.0297618	0.104335	0.0464185	No
PDIA2	Hi	0.00103483	-0.156963	0.00375811	6.51489e-06	-0.21453	1.76562e-05	No
SIGIRR	Hi	0.00103655	-0.156941	0.003763	0.698784	0.0186269	0.75216	No
ABLIM1	Hi	0.00104102	-0.156883	0.00377676	0.439728	-0.0371829	0.510304	No
ZDHHC2	Hi	0.00104836	-0.15679	0.00379764	0.00310753	0.141628	0.0057656	No
ACO2	Hi	0.00104858	-0.156787	0.00379775	0.003658	0.139226	0.0067138	No
TRAF3IP2	Hi	0.00105049	-0.156762	0.003804	0.0121783	0.120247	0.0203589	No
AMFR	Hi	0.00105079	-0.156759	0.00380438	0.579791	0.0266501	0.645458	No
ATXN7L3B	Hi	0.00105387	-0.15672	0.00381483	0.050659	-0.0938756	0.075212	No
TOM1L2	Hi	0.00106364	-0.156596	0.00384675	5.07139e-08	0.257858	1.7738e-07	No
DNM2	Hi	0.00106885	-0.156531	0.0038635	0.0222747	0.1097	0.0355268	No
GARNL3	Hi	0.00107142	-0.156499	0.00387139	0.00478079	-0.135201	0.00860636	No
TMEM25	Hi	0.00107337	-0.156475	0.00387636	4.98091e-05	0.193435	0.000120468	No
RNPC3	Hi	0.00107994	-0.156393	0.00389869	0.00247952	-0.144895	0.00466711	No
SPATA24	Hi	0.00109076	-0.15626	0.00393351	0.00537053	-0.13342	0.00958901	No
HSD17B2	Hi	0.00109555	-0.156201	0.00394937	3.12709e-05	0.19846	7.7823e-05	No
BRD1	Hi	0.00111442	-0.155973	0.00401018	0.93658	0.0038305	0.949571	No
ATP8A1	Hi	0.00112198	-0.155882	0.0040345	4.21249e-05	0.195258	0.000102833	No
TLK2	Hi	0.00113155	-0.155768	0.00406527	0.825618	0.0106062	0.860686	No
SPIN2B	Hi	0.00113779	-0.155694	0.00408623	2.7884e-11	-0.312429	1.38053e-10	No
ZFHX3	Hi	0.00113863	-0.155684	0.00408854	0.592038	0.0257934	0.65705	No
DMXL1	Hi	0.00114808	-0.155573	0.00411953	7.05355e-10	0.290362	3.00643e-09	No
CCDC61	Hi	0.00115406	-0.155503	0.00413864	0.00160838	-0.150982	0.00310745	No
MTMR10	Hi	0.0011599	-0.155435	0.00415748	1.17116e-06	0.230817	3.48503e-06	No
LMTK2	Hi	0.00116962	-0.155323	0.00418933	0.000107595	0.184829	0.000247882	No
REN	Hi	0.00117062	-0.155312	0.00419217	5.62008e-07	-0.237433	1.73319e-06	No
CADPS	Hi	0.00120078	-0.155129	0.00429101	1.49126e-10	-0.302684	6.83286e-10	No
REPS2	Hi	0.00119213	-0.155067	0.00426236	6.42141e-07	-0.236247	1.97064e-06	No
GATAD1	Hi	0.00120029	-0.154975	0.00429022	4.39541e-19	-0.410627	4.25383e-18	No
DHRS1	Hi	0.00121838	-0.154773	0.00434847	0.0457327	0.0959553	0.0685871	No
SYT17	Hi	0.00123323	-0.154609	0.00439756	0.403711	0.0401815	0.474256	No
MALL	Hi	0.00123606	-0.154578	0.00440533	0.0118796	0.120664	0.0198926	No
SLC46A1	Hi	0.00124349	-0.154497	0.00442789	0.127503	0.0732684	0.173189	No
ZYG11B	Hi	0.00125026	-0.154424	0.00444961	0.000806764	0.160249	0.00162525	No
SLC25A35	Hi	0.00126753	-0.154238	0.00450074	0.325423	0.0473135	0.394745	No
ARHGEF16	Hi	0.00127459	-0.154163	0.00452179	0.982447	0.00105913	0.985628	No
LGALS3	Hi	0.00127521	-0.154156	0.0045232	0.773862	0.0138313	0.816214	No
DUSP16	Hi	0.00127768	-0.15413	0.00453116	0.000175406	-0.179161	0.000391803	No
UQCR11	Hi	0.00128229	-0.154081	0.00454321	0.00104474	-0.156836	0.00207267	No
EML2	Hi	0.00128745	-0.154027	0.00455776	0.0451811	-0.0961997	0.0678256	No
PRKAG2	Hi	0.00129653	-0.153932	0.00458667	0.105067	0.0779059	0.14569	No
ZFP36L2	Hi	0.001299	-0.153906	0.00459323	0.869891	-0.00788515	0.896517	No
ZNF564	Hi	0.00129907	-0.153905	0.00459323	0.0570143	0.0914288	0.0836223	No
CDC42BPG	Hi	0.00130325	-0.153861	0.00460497	0.208499	0.0604908	0.267218	No
SLC25A13	Hi	0.00130873	-0.153804	0.00462079	0.00149519	-0.151986	0.00290188	No
ZNF524	Hi	0.00130893	-0.153802	0.00462079	1.19548e-05	-0.208458	3.14452e-05	No
CLIP2	Hi	0.00132013	-0.153687	0.00465451	0.150139	0.0691929	0.200086	No
TPD52	Hi	0.0013222	-0.153665	0.00465945	0.692627	-0.0190278	0.747076	No
KBTBD3	Hi	0.00133722	-0.153512	0.00470743	0.334313	-0.0464527	0.404261	No
ETFDH	Hi	0.00134788	-0.153404	0.00474247	0.0019821	0.148072	0.00378548	No
HPCAL1	Hi	0.00135198	-0.153362	0.0047555	0.229804	-0.0577618	0.290961	No
TMEM167B	Hi	0.00135206	-0.153362	0.0047555	0.0611994	0.0899386	0.0891944	No
OPA3	Hi	0.00135438	-0.153338	0.00476284	0.0150468	0.116642	0.024763	No
PREPL	Hi	0.00135654	-0.153317	0.00476876	0.000144876	-0.181399	0.000327614	No
COG1	Hi	0.0013635	-0.153247	0.00478737	0.193443	-0.0625434	0.250493	No
COG3	Hi	0.00136656	-0.153216	0.00479646	6.89436e-07	-0.235611	2.10581e-06	No
TM4SF5	Hi	0.00136682	-0.153214	0.00479653	0.000364639	-0.170338	0.000776852	No
DCTN1	Hi	0.00137742	-0.153108	0.00483035	1.95328e-07	0.246629	6.4019e-07	No
CASKIN2	Hi	0.00137778	-0.153105	0.00483077	0.00376047	0.138815	0.00688829	No
IFT172	Hi	0.00139364	-0.152949	0.00487872	0.00209702	-0.147278	0.00399094	No
MTMR3	Hi	0.00141287	-0.152762	0.00494087	1.43183e-10	0.301487	6.5774e-10	No
ID2	Hi	0.00141362	-0.152754	0.00494261	0.763856	0.0144616	0.80829	No
SLC39A11	Hi	0.00141475	-0.152744	0.00494399	2.8404e-08	-0.262526	1.02065e-07	No
PHF7	Hi	0.00141651	-0.152726	0.0049493	0.00045916	0.167468	0.000961915	No
C4orf33	Hi	0.00141831	-0.152709	0.00495472	0.203519	-0.0611574	0.261653	No
PGRMC2	Hi	0.00142433	-0.152651	0.00496971	0.557441	0.0282358	0.624294	No
ARHGEF7	Hi	0.00142681	-0.152627	0.00497663	0.00336258	-0.14047	0.006209	No
MAPK13	Hi	0.00143627	-0.152537	0.00500528	0.000422866	-0.168498	0.000891269	No
TUSC2	Hi	0.00143711	-0.152529	0.00500733	0.000182057	-0.178722	0.000406028	No
DZIP3	Hi	0.00143948	-0.152507	0.00501472	0.973069	-0.00162518	0.978673	No
CD2AP	Hi	0.00144248	-0.152478	0.00502343	0.323638	0.0474882	0.393078	No
ST7L	Hi	0.00145054	-0.152402	0.00504713	0.491178	0.0331325	0.560817	No
CDC42EP4	Hi	0.00145702	-0.152341	0.00506705	4.21068e-05	0.195263	0.000102805	No
NISCH	Hi	0.00146124	-0.152301	0.00507996	5.41744e-06	0.216341	1.4838e-05	No
C6orf89	Hi	0.00146994	-0.15222	0.00510669	1.52518e-05	0.205971	3.95614e-05	No
ALS2CL	Hi	0.00147165	-0.152204	0.00511173	0.000119712	-0.183606	0.000274039	No
ZNF688	Hi	0.00147338	-0.152188	0.00511597	0.0605192	0.0901749	0.0882671	No
PECR	Hi	0.00147425	-0.15218	0.00511813	0.743669	-0.0157409	0.791176	No
PDZK1	Hi	0.00149145	-0.152169	0.00516623	0.683545	-0.0196139	0.738985	No
P2RX4	Hi	0.00148299	-0.152099	0.00514223	5.13475e-06	0.216864	1.40925e-05	No
ENDOD1	Hi	0.00149205	-0.152015	0.00516743	1.82463e-05	0.204122	4.6779e-05	No
CHCHD5	Hi	0.00149644	-0.151975	0.00518174	2.61415e-06	-0.223349	7.42504e-06	No
BPNT1	Hi	0.00149917	-0.15195	0.00518939	0.826702	-0.0105392	0.861638	No
INE1	Hi	0.00150496	-0.151897	0.00520764	0.00492142	-0.134759	0.00883737	No
PARP16	Hi	0.001512	-0.151833	0.00522751	0.00533906	-0.13351	0.0095379	No
CCHCR1	Hi	0.00151311	-0.151823	0.00523045	2.89936e-06	-0.222367	8.19576e-06	No
MRPL41	Hi	0.001523	-0.151733	0.00526191	0.145685	-0.0699556	0.194787	No
CNKSR1	Hi	0.00152669	-0.1517	0.00527377	6.60399e-07	-0.235996	2.02389e-06	No
CAST	Hi	0.00153683	-0.151609	0.00530478	0.00399661	0.137906	0.00729198	No
TMUB1	Hi	0.00154691	-0.151519	0.00533527	5.76956e-09	-0.274916	2.223e-08	No
AKR7L	Hi	0.00155513	-0.151446	0.00535911	0.0199847	-0.111655	0.0321782	No
SDC1	Hi	0.00155878	-0.151414	0.00537076	4.22828e-05	-0.195218	0.000103196	No
APOC3	Hi	0.00156087	-0.151395	0.00537703	0.0136629	-0.118297	0.0226599	No
TAC3	Hi	0.00156314	-0.151375	0.00538393	0.0430303	0.0971773	0.0648779	No
RBL2	Hi	0.00156706	-0.151341	0.00539559	0.00763846	0.127894	0.0132488	No
PXMP2	Hi	0.00157591	-0.151263	0.00542141	0.0695435	0.0872022	0.100207	No
NBPF1	Hi	0.00157731	-0.151251	0.00542437	5.61004e-09	0.275129	2.16486e-08	No
EMP2	Hi	0.00158919	-0.151147	0.00545871	0.0885044	-0.0818618	0.124826	No
THSD4	Hi	0.00159285	-0.151116	0.00547034	0.000384474	0.169682	0.000815825	No
PIGB	Hi	0.0016033	-0.151025	0.00550154	0.710737	-0.0178522	0.762558	No
GHDC	Hi	0.00161036	-0.150965	0.00552292	5.77546e-12	-0.32255	3.04865e-11	No
UNC45A	Hi	0.00161626	-0.150914	0.00554221	0.364551	0.0436294	0.434294	No
ABL1	Hi	0.00162439	-0.150845	0.00556818	1.08795e-05	0.209413	2.87296e-05	No
GSTZ1	Hi	0.00163466	-0.150758	0.00559957	0.368924	0.0432334	0.438568	No
FOXO3	Hi	0.00163774	-0.150732	0.0056063	0.127419	-0.0732845	0.173093	No
TRAPPC10	Hi	0.00163922	-0.150719	0.00561011	0.00625429	0.131055	0.0110172	No
RRN3P1	Hi	0.00164146	-0.1507	0.00561521	8.32008e-13	-0.334508	4.74715e-12	No
RASEF	Hi	0.00164398	-0.150679	0.00562096	0.619739	0.0238848	0.68192	No
MTIF3	Hi	0.00165267	-0.150606	0.00564299	1.05312e-20	-0.427441	1.12961e-19	No
SNX33	Hi	0.00166637	-0.150492	0.00568687	3.73154e-05	0.196567	9.18087e-05	No
RPL23	Hi	0.00167793	-0.150396	0.00572051	7.82854e-21	-0.428737	8.47853e-20	No
CLDN15	Hi	0.00169289	-0.150273	0.00576663	0.0320135	-0.10295	0.0495918	No
DDX19B	Hi	0.00169544	-0.150252	0.00577238	0.0379562	-0.0996582	0.0579139	No
DNAJC13	Hi	0.0016967	-0.150242	0.00577567	5.93248e-06	0.215452	1.61584e-05	No
NAIF1	Hi	0.00170119	-0.150205	0.00578997	0.935777	0.00387909	0.949044	No
ATG4B	Hi	0.00170338	-0.150188	0.00579546	2.23108e-06	-0.224843	6.39938e-06	No
EDF1	Hi	0.00170563	-0.150169	0.00580215	0.0275688	-0.105773	0.043287	No
C2orf76	Hi	0.00171397	-0.150102	0.00582756	0.000134073	-0.182298	0.000304863	No
GSTK1	Hi	0.00171992	-0.150053	0.00584581	9.03545e-05	-0.186814	0.000210503	No
CHMP1A	Hi	0.00172237	-0.150034	0.00585313	0.726228	-0.0168551	0.77603	No
ADIPOR2	Hi	0.00174913	-0.149819	0.00593305	0.636052	-0.0227783	0.696328	No
PHKA2	Hi	0.0017518	-0.149798	0.00594111	0.000139973	-0.181799	0.000317096	No
PPM1B	Hi	0.00175311	-0.149788	0.00594454	0.0867348	0.0823186	0.122606	No
GSTA4	Hi	0.00175538	-0.14977	0.00595125	0.354166	-0.0445817	0.424438	No
SAMD12	Hi	0.00175669	-0.14976	0.00595468	4.97744e-08	-0.25801	1.74306e-07	No
MTHFSD	Hi	0.00177546	-0.149612	0.00601424	7.29807e-08	-0.254879	2.50938e-07	No
OFD1	Hi	0.00177728	-0.149597	0.00601941	3.84177e-16	-0.377435	2.9793e-15	No
DNHD1	Hi	0.00178611	-0.149528	0.00604522	0.0231497	-0.108999	0.0368259	No
DHRS7	Hi	0.00178785	-0.149515	0.00605009	0.718179	0.0173722	0.768779	No
RAB25	Hi	0.00180201	-0.149405	0.00609489	5.48738e-09	-0.275296	2.11915e-08	No
TLE1	Hi	0.00180435	-0.149387	0.00609976	0.46016	0.0355445	0.530645	No
PRSS16	Hi	0.00180799	-0.149359	0.00611002	0.00346117	-0.140044	0.00637699	No
TMEM219	Hi	0.001817	-0.149289	0.00613739	0.31651	-0.0481921	0.385609	No
CLSTN1	Hi	0.00181737	-0.149287	0.00613758	6.16729e-05	0.191086	0.000147459	No
TBC1D13	Hi	0.00183802	-0.149129	0.00619899	0.0387005	0.0992774	0.0589645	No
TBCK	Hi	0.00184187	-0.1491	0.00621094	0.436644	-0.0374339	0.50734	No
ZNF823	Hi	0.00184417	-0.149082	0.00621604	0.00116782	-0.155344	0.00230006	No
POR	Hi	0.00184481	-0.149077	0.00621604	9.6824e-06	-0.210587	2.5722e-05	No
SETD2	Hi	0.00185199	-0.149023	0.00623671	0.470863	-0.0347024	0.541156	No
NKIRAS2	Hi	0.00186824	-0.148901	0.00628301	7.27662e-05	-0.189247	0.000171877	No
ECH1	Hi	0.0018734	-0.148862	0.00629825	0.150192	0.069184	0.200133	No
C11orf80	Hi	0.00187826	-0.148826	0.00630952	3.08866e-05	-0.198591	7.69238e-05	No
CKMT1B	Hi	0.00188792	-0.148754	0.00633752	0.824628	0.0106674	0.859921	No
SIPA1L3	Hi	0.00189333	-0.148714	0.0063507	0.00015945	0.18028	0.000358834	No
EXOC7	Hi	0.001895	-0.148702	0.00635491	0.00481527	0.135092	0.00866456	No
EDEM3	Hi	0.00190119	-0.148656	0.0063693	0.012344	0.120019	0.0206086	No
ING5	Hi	0.00190515	-0.148627	0.00638045	1.32112e-08	-0.268555	4.91048e-08	No
MCCC1	Hi	0.00190965	-0.148594	0.00639231	0.0194281	-0.112159	0.0313724	No
ZNF808	Hi	0.00192273	-0.148499	0.00642646	0.462397	0.0353676	0.532797	No
ZXDC	Hi	0.00192826	-0.148458	0.00644175	1.90878e-06	-0.226304	5.51983e-06	No
NIPAL3	Hi	0.00194767	-0.148318	0.00650119	0.000156251	0.180517	0.000352029	No
TMEM116	Hi	0.00196265	-0.14821	0.00654248	0.0164204	-0.115125	0.026839	No
ZBTB22	Hi	0.00196321	-0.148206	0.00654326	7.34425e-07	0.235045	2.2344e-06	No
SCAMP2	Hi	0.00201679	-0.147828	0.00671183	7.98108e-05	0.188212	0.000187415	No
PIK3CB	Hi	0.00202055	-0.147802	0.00672062	0.709777	0.0179143	0.761731	No
CEBPG	Hi	0.00202145	-0.147795	0.00672179	1.06286e-05	-0.209648	2.81187e-05	No
MAPKAP1	Hi	0.00203844	-0.147678	0.00677157	0.00147048	-0.152215	0.00285834	No
TUBB2B	Hi	0.00204071	-0.147662	0.00677799	7.75035e-05	0.188541	0.000182274	No
IMMP1L	Hi	0.00204589	-0.147626	0.00678843	4.39164e-13	-0.33834	2.57515e-12	No
CCDC106	Hi	0.00204743	-0.147616	0.00678954	0.000285502	0.173335	0.000619147	No
NDUFB7	Hi	0.00204757	-0.147615	0.00678954	0.119401	-0.0748634	0.163316	No
CIB2	Hi	0.00204941	-0.147602	0.00679227	0.232688	0.0574064	0.294111	No
ZNF395	Hi	0.00205216	-0.147583	0.00680028	0.229728	0.0577712	0.290901	No
TSSK4	Hi	0.00206472	-0.147497	0.00683739	3.67649e-05	0.196727	9.05097e-05	No
ARPC1A	Hi	0.00206558	-0.147491	0.00683912	7.16777e-07	-0.235263	2.18335e-06	No
PRR13	Hi	0.00206647	-0.147485	0.00684093	0.144523	-0.0701575	0.193349	No
GLYCTK	Hi	0.00207659	-0.147416	0.00686877	0.000135318	-0.182191	0.000307348	No
PDGFA	Hi	0.0020885	-0.147335	0.0069025	0.372104	0.0429473	0.441565	No
AXIN2	Hi	0.00210389	-0.147232	0.0069465	2.96983e-17	-0.390425	2.51566e-16	No
CDK11B	Hi	0.00210599	-0.147218	0.00695113	0.222953	-0.0586189	0.283453	No
LRCH4	Hi	0.00211256	-0.147174	0.0069671	0.539544	-0.0295278	0.60755	No
CASP6	Hi	0.00213119	-0.14705	0.00701933	3.73097e-07	-0.241042	1.17604e-06	No
EFCAB2	Hi	0.00213696	-0.147011	0.0070349	0.055667	-0.0919279	0.0818793	No
PLD1	Hi	0.00216276	-0.146842	0.00711062	1.47653e-05	0.206304	3.83805e-05	No
UGT1A6	Hi	0.00216842	-0.146805	0.00712679	2.62827e-11	-0.312816	1.30447e-10	No
RGS11	Hi	0.00217138	-0.146785	0.00713419	0.288351	0.0510795	0.355745	No
SETDB2	Hi	0.0022066	-0.146557	0.00723805	0.000540999	-0.165397	0.00111936	No
UPRT	Hi	0.00221362	-0.146512	0.00725635	0.000490915	-0.166627	0.00102343	No
PSEN1	Hi	0.00222391	-0.146446	0.00728534	6.55386e-05	0.190412	0.000155941	No
AHCYL2	Hi	0.00223138	-0.146399	0.00730796	2.408e-05	0.201226	6.07851e-05	No
HDAC4	Hi	0.00223734	-0.146361	0.00732097	0.000144758	0.181408	0.000327382	No
COX6B1	Hi	0.00224006	-0.146344	0.00732749	2.14621e-05	-0.202432	5.45466e-05	No
BPTF	Hi	0.00225728	-0.146235	0.00737301	0.930479	0.00419984	0.945021	No
DDAH1	Hi	0.00225921	-0.146223	0.00737814	3.05458e-08	-0.261945	1.09486e-07	No
WASH3P	Hi	0.00228217	-0.146079	0.00744707	1.81525e-05	-0.204175	4.65589e-05	No
SLC41A3	Hi	0.0022915	-0.146021	0.00747145	5.7418e-16	-0.375342	4.39178e-15	No
PPM1A	Hi	0.00229485	-0.146	0.00747993	8.398e-06	0.212012	2.24688e-05	No
MXD4	Hi	0.00231939	-0.145849	0.00755257	3.90072e-06	0.219528	1.08449e-05	No
MCEE	Hi	0.00233411	-0.145759	0.00759436	0.220389	-0.0589445	0.280524	No
CIRBP	Hi	0.00233853	-0.145732	0.00760626	0.0252207	0.107426	0.0398899	No
KIF12	Hi	0.00234824	-0.145673	0.00763416	5.37516e-14	-0.350578	3.43003e-13	No
SIRT7	Hi	0.00235675	-0.145621	0.00766057	0.753828	0.0150958	0.799994	No
ZBTB43	Hi	0.00236644	-0.145562	0.00768588	0.948824	-0.00308984	0.959034	No
PRRT2	Hi	0.00236694	-0.14556	0.00768598	4.42943e-07	0.239537	1.37976e-06	No
SLC35C2	Hi	0.0023711	-0.145534	0.00769726	8.49648e-20	-0.418149	8.60391e-19	No
PDHB	Hi	0.00237887	-0.145488	0.00771625	0.0122179	-0.120192	0.0204149	No
SUN2	Hi	0.00238344	-0.14546	0.00772858	2.18246e-11	0.314029	1.09183e-10	No
FAIM2	Hi	0.00240592	-0.145326	0.00779143	0.000141743	-0.181653	0.00032089	No
HPS1	Hi	0.0024163	-0.145265	0.0078238	0.00885055	0.125522	0.0151809	No
PEX16	Hi	0.00242975	-0.145185	0.00786481	1.87141e-13	-0.343375	1.13647e-12	No
SREBF2	Hi	0.00244195	-0.145114	0.00789666	0.490972	0.0331482	0.560613	No
KIAA1671	Hi	0.00244383	-0.145103	0.00790021	0.00211585	0.147152	0.00402372	No
PEX19	Hi	0.00246125	-0.145001	0.0079514	0.0292515	0.104661	0.0456829	No
CTH	Hi	0.00246371	-0.144987	0.00795808	0.49404	-0.0329142	0.563603	No
GDE1	Hi	0.00248826	-0.144845	0.00802833	0.0443628	0.0965669	0.0666969	No
SPATA20	Hi	0.00249695	-0.144795	0.0080525	0.170481	0.0659123	0.223728	No
FAM131A	Hi	0.00251486	-0.144692	0.00810635	0.000469417	0.16719	0.00098238	No
PMFBP1	Hi	0.00253159	-0.144597	0.00814721	1.23528e-14	-0.358838	8.33514e-14	No
UQCR10	Hi	0.00256362	-0.144417	0.00824105	0.835607	-0.00998962	0.868979	No
EIF4G3	Hi	0.00258256	-0.144311	0.00829881	0.0593106	0.0906004	0.086649	No
CASC3	Hi	0.00258282	-0.144309	0.00829881	0.26542	-0.0535741	0.330455	No
UBN2	Hi	0.00259091	-0.144264	0.00831946	8.86271e-09	-0.271641	3.34804e-08	No
ZNF226	Hi	0.00259423	-0.144246	0.00832879	0.171698	-0.0657256	0.225148	No
AFF4	Hi	0.00261505	-0.144131	0.00838492	6.61107e-05	0.190315	0.000157135	No
ZBTB38	Hi	0.00261604	-0.144125	0.00838675	0.248416	-0.055521	0.311854	No
NDUFA3	Hi	0.00263263	-0.144034	0.00843324	1.73793e-08	-0.266412	6.38532e-08	No
NGRN	Hi	0.00263927	-0.143998	0.00845313	0.00674913	-0.129858	0.0118102	No
ZNF76	Hi	0.00265233	-0.143927	0.00849092	0.00708652	-0.129087	0.0123512	No
ACTR1B	Hi	0.00269042	-0.143721	0.00859918	0.086605	-0.0823525	0.122431	No
GOLIM4	Hi	0.00271321	-0.143719	0.00866236	0.314263	-0.0484028	0.38322	No
BCL11A	Hi	0.00269613	-0.143691	0.00861603	5.01623e-17	-0.387812	4.16314e-16	No
EEF1A2	Hi	0.00270876	-0.143623	0.00865228	8.74881e-06	0.211603	2.3367e-05	No
CBX7	Hi	0.00271239	-0.143604	0.00866112	1.92615e-13	0.343206	1.1683e-12	No
TMEM129	Hi	0.00271614	-0.143584	0.00866758	0.110277	-0.0767642	0.15213	No
B3GALT4	Hi	0.0027258	-0.143533	0.00869567	6.48597e-10	0.290959	2.77392e-09	No
ATG2B	Hi	0.00279876	-0.143151	0.00890439	1.1649e-05	0.208721	3.06568e-05	No
EXOC4	Hi	0.00281845	-0.143049	0.00895582	1.24707e-09	-0.286266	5.16958e-09	No
KDM4A	Hi	0.00282667	-0.143007	0.00897471	0.00229395	0.146006	0.00433902	No
MRPS25	Hi	0.00283723	-0.142953	0.00900256	1.69064e-11	-0.315687	8.54287e-11	No
COX7A2	Hi	0.00284772	-0.142899	0.00903013	0.018344	-0.113179	0.0297437	No
ZCWPW1	Hi	0.0028492	-0.142892	0.00903339	0.199422	-0.0617149	0.257075	No
AXIN1	Hi	0.00285225	-0.142876	0.0090388	4.24979e-15	-0.364685	3.00264e-14	No
OGDH	Hi	0.00285225	-0.142876	0.0090388	0.00128283	0.154075	0.00251573	No
ZNF414	Hi	0.00286182	-0.142828	0.00905916	0.00585124	-0.132093	0.0103727	No
ATP8B1	Hi	0.00290443	-0.142613	0.00918533	0.00291925	0.142539	0.00543967	No
TTC37	Hi	0.00291195	-0.142575	0.00920623	0.065317	-0.0885523	0.0946397	No
AP1M2	Hi	0.00291371	-0.142567	0.00921034	1.08736e-10	-0.30336	5.05715e-10	No
ELL3	Hi	0.00292092	-0.142531	0.00923022	0.195331	-0.0622797	0.25258	No
SLC25A38	Hi	0.00292343	-0.142518	0.00923526	7.5847e-05	-0.188783	0.000178629	No
CYP27A1	Hi	0.00292697	-0.142501	0.00924354	0.00090381	0.158757	0.00180951	No
HSF4	Hi	0.00295758	-0.142464	0.00932847	1.35324e-12	-0.333374	7.56439e-12	No
EIF4E2	Hi	0.00294157	-0.142428	0.00928378	0.144762	-0.0701159	0.193643	No
UBXN6	Hi	0.002949	-0.142392	0.00930433	0.031346	0.103352	0.048659	No
BLCAP	Hi	0.00295263	-0.142374	0.00931432	1.38413e-09	-0.28551	5.70948e-09	No
SERINC5	Hi	0.00296275	-0.142324	0.00934183	0.0692456	0.0872951	0.0998355	No
TFF3	Hi	0.00298034	-0.142238	0.00938551	0.439885	-0.0371702	0.510427	No
PCYOX1	Hi	0.00299705	-0.142156	0.0094278	0.161497	0.0673227	0.2134	No
DUSP22	Hi	0.00299949	-0.142144	0.00943106	0.0412693	0.0980089	0.0624617	No
PRKCSH	Hi	0.00301327	-0.142078	0.00947042	2.29193e-07	-0.245262	7.43666e-07	No
SLC36A1	Hi	0.00301342	-0.142077	0.00947042	4.91697e-12	0.323564	2.61402e-11	No
C2CD2L	Hi	0.00304635	-0.141918	0.00955896	0.111401	0.0765235	0.153449	No
CELP	Hi	0.00304766	-0.141912	0.00956157	3.93481e-15	-0.365103	2.78793e-14	No
SERF2	Hi	0.00307276	-0.141792	0.00963733	0.371019	-0.0430448	0.440641	No
MAPK8IP3	Hi	0.00309659	-0.141792	0.00969692	0.00377448	-0.138863	0.00691179	No
PNPLA2	Hi	0.00307995	-0.141758	0.00965536	0.00266852	0.143839	0.00500092	No
SORL1	Hi	0.00309844	-0.141671	0.00969968	0.717564	0.0174118	0.768307	No
NEK3	Hi	0.00311484	-0.141594	0.00974589	3.9197e-16	-0.377331	3.03622e-15	No
TOR2A	Hi	0.00311826	-0.141577	0.00975263	0.198035	-0.0619055	0.255549	No
GSK3B	Hi	0.00315145	-0.141423	0.00983963	5.1309e-09	-0.275804	1.98759e-08	No
RBM33	Hi	0.00317835	-0.141298	0.00991125	0.00244285	-0.145108	0.00460636	No
ZNF559	Hi	0.00318563	-0.141265	0.00992936	0.152349	0.0688208	0.202792	No
FGD4	Hi	0.00318785	-0.141254	0.00993473	2.71358e-05	0.199966	6.80885e-05	No
RPL37A	Hi	0.00319719	-0.141212	0.0099592	4.06729e-18	-0.400131	3.68884e-17	No
PGAP2	Hi	0.00321993	-0.141108	0.0100254	2.65373e-14	-0.354573	1.73754e-13	No
OAF	Hi	0.00322498	-0.141085	0.010038	0.0155784	0.116041	0.0255604	No
STAMBP	Hi	0.00322985	-0.141062	0.0100505	1.27695e-08	-0.268819	4.75775e-08	No
SLC38A1	Hi	0.00322999	-0.141062	0.0100505	2.00223e-05	-0.203157	5.10746e-05	No
LRRC57	Hi	0.00323985	-0.141017	0.0100765	0.174756	-0.0652606	0.228756	No
CMC1	Hi	0.00325104	-0.140967	0.0101081	3.67558e-14	-0.352736	2.38871e-13	No
RAP1GAP	Hi	0.0032524	-0.14096	0.0101108	0.153097	0.0686958	0.203653	No
CEP70	Hi	0.00326357	-0.14091	0.0101361	0.557457	0.0282346	0.624294	No
ACOT2	Hi	0.00326811	-0.14089	0.0101471	0.00965027	0.124111	0.0164362	No
HOOK2	Hi	0.00333847	-0.140576	0.0103448	0.242108	-0.0562669	0.30494	No
RAD17	Hi	0.00333989	-0.14057	0.0103459	0.0396208	-0.098815	0.0602115	No
FAM47E	Hi	0.0033561	-0.140499	0.0103914	0.00769752	-0.127771	0.0133404	No
HIGD1A	Hi	0.00337092	-0.140434	0.0104357	0.0457472	0.0959489	0.0686038	No
SNX15	Hi	0.00337903	-0.140399	0.0104531	0.142876	0.0704458	0.191387	No
IVD	Hi	0.00339184	-0.140343	0.0104843	0.603243	-0.0250167	0.667331	No
TM9SF3	Hi	0.00341942	-0.140223	0.0105663	0.00958583	-0.124221	0.0163361	No
PEX6	Hi	0.00345189	-0.140084	0.0106535	0.00984829	-0.123777	0.0167408	No
STK11IP	Hi	0.00346464	-0.14003	0.0106863	0.397828	-0.0406862	0.468522	No
ZNF41	Hi	0.00347684	-0.139978	0.0107207	0.154212	-0.0685103	0.204946	No
PNRC2	Hi	0.00348174	-0.139957	0.0107341	0.0563508	-0.0916734	0.0827458	No
DIDO1	Hi	0.00352482	-0.139775	0.0108536	1.69633e-05	-0.204876	4.37208e-05	No
RPRD2	Hi	0.0035304	-0.139752	0.0108658	0.513172	0.0314715	0.582323	No
PRMT2	Hi	0.00353114	-0.139749	0.0108664	0.000143097	0.181543	0.000323808	No
UQCRC1	Hi	0.00355698	-0.139641	0.0109359	0.635267	-0.0228313	0.695658	No
IFT57	Hi	0.00355822	-0.139635	0.010938	0.0472876	-0.0952794	0.0706554	No
CASP9	Hi	0.00357793	-0.139554	0.0109902	0.000224033	0.176257	0.000493944	No
FKTN	Hi	0.00358061	-0.139543	0.0109968	1.35199e-16	-0.382804	1.08662e-15	No
IMMP2L	Hi	0.00363688	-0.139311	0.0111423	6.58838e-29	-0.500607	1.0876e-27	No
PRDX5	Hi	0.00365338	-0.139244	0.0111895	2.04355e-10	-0.299046	9.23296e-10	No
SPR	Hi	0.00365421	-0.139241	0.0111903	0.00012421	-0.183181	0.000283752	No
PURB	Hi	0.00368893	-0.1391	0.0112726	1.39172e-06	-0.229233	4.0947e-06	No
TDRD3	Hi	0.00369756	-0.139066	0.0112955	2.65919e-08	-0.263051	9.57929e-08	No
NFKBIL1	Hi	0.00369831	-0.139063	0.0112961	5.28798e-07	-0.237973	1.63579e-06	No
XIAP	Hi	0.00373676	-0.138909	0.0114032	0.230195	-0.0577134	0.291401	No
SH3YL1	Hi	0.00375064	-0.138854	0.011442	1.63887e-15	-0.369808	1.20142e-14	No
SPRYD4	Hi	0.00377556	-0.138755	0.0115058	0.397925	-0.0406778	0.468582	No
ZNF211	Hi	0.00378193	-0.13873	0.0115218	0.00109777	0.156174	0.00217102	No
PGM1	Hi	0.00379046	-0.138697	0.0115442	6.47009e-05	0.190555	0.00015413	No
RREB1	Hi	0.00381643	-0.138595	0.0116181	4.09911e-05	0.195554	0.000100275	No
ERMP1	Hi	0.00382761	-0.138551	0.0116486	0.0087695	-0.125671	0.0150573	No
SSH2	Hi	0.00383497	-0.138523	0.0116674	0.000470361	0.167165	0.000984048	No
PIGH	Hi	0.00384387	-0.138488	0.0116892	0.00108839	-0.156289	0.00215269	No
ROCK2	Hi	0.00384489	-0.138484	0.0116905	0.432743	-0.0377529	0.503376	No
SRC	Hi	0.00385357	-0.138451	0.0117134	0.000165927	-0.179814	0.00037216	No
FBXL14	Hi	0.00388774	-0.138319	0.0118012	0.0907971	0.0812806	0.127785	No
MSH3	Hi	0.00389169	-0.138304	0.0118114	2.31399e-06	-0.2245	6.61831e-06	No
CRAT	Hi	0.00393418	-0.138141	0.0119224	0.00224335	0.146323	0.00425051	No
PCF11	Hi	0.00395495	-0.138063	0.0119763	0.495064	0.0328362	0.564649	No
CBR4	Hi	0.0039669	-0.138018	0.0119998	0.00409383	-0.137546	0.00745854	No
LRBA	Hi	0.00396972	-0.138007	0.0120065	0.254063	-0.0548645	0.318069	No
ZBTB34	Hi	0.00398505	-0.137949	0.0120511	0.00181363	0.149315	0.00348393	No
MLF1	Hi	0.00400163	-0.137887	0.0120952	0.00837144	-0.126423	0.0144206	No
DNASE1	Hi	0.00403794	-0.137752	0.0121963	4.47366e-11	-0.309314	2.17631e-10	No
GKAP1	Hi	0.00405011	-0.137707	0.0122294	0.00362794	-0.139348	0.00666349	No
PHPT1	Hi	0.0040522	-0.137699	0.0122339	0.0361952	-0.100585	0.0554881	No
LIPH	Hi	0.0040532	-0.137695	0.0122351	0.000256219	0.174645	0.000560237	No
LRP6	Hi	0.00405787	-0.137678	0.0122473	0.0384811	-0.099389	0.0586525	No
CALCB	Hi	0.00407225	-0.137625	0.0122852	0.779412	-0.0134828	0.820819	No
DRD2	Hi	0.00408458	-0.13758	0.0123168	1.34533e-07	-0.249788	4.48242e-07	No
LFNG	Hi	0.00408671	-0.137572	0.0123214	6.91369e-17	-0.386201	5.68858e-16	No
EIF1B	Hi	0.00412859	-0.137419	0.0124309	0.581243	-0.0265481	0.646824	No
MCOLN3	Hi	0.00413479	-0.137396	0.0124459	0.480512	-0.0339522	0.550546	No
CACNA2D4	Hi	0.00413684	-0.137389	0.0124502	2.61538e-06	0.223344	7.42748e-06	No
PARD3	Hi	0.00414133	-0.137373	0.0124587	0.0569169	0.0914646	0.0834856	No
BTBD2	Hi	0.0041508	-0.137338	0.0124828	0.000307097	-0.172447	0.000662191	No
ZNF787	Hi	0.00415371	-0.137328	0.0124878	0.00648887	-0.130477	0.0113965	No
ZFYVE21	Hi	0.00417679	-0.137245	0.0125511	0.25425	0.0548429	0.318284	No
VLDLR	Hi	0.00417723	-0.137243	0.0125511	0.000172634	0.179348	0.000386169	No
SNAP29	Hi	0.00417893	-0.137237	0.0125543	0.000735089	0.161461	0.00148907	No
NKTR	Hi	0.00418439	-0.137217	0.0125688	0.00343321	-0.140164	0.00632896	No
FUT3	Hi	0.00419262	-0.137188	0.0125916	0.677431	-0.020023	0.733401	No
GSS	Hi	0.0042005	-0.137159	0.0126097	2.02188e-21	-0.434586	2.26543e-20	No
RER1	Hi	0.0042113	-0.137121	0.0126373	0.186408	0.0635427	0.242319	No
CPT2	Hi	0.00423363	-0.137041	0.0126958	0.014111	0.117746	0.0233433	No
STIM1	Hi	0.00427142	-0.136908	0.0127977	4.16034e-10	0.294099	1.82035e-09	No
PIGT	Hi	0.00428411	-0.136863	0.0128338	2.38122e-09	-0.281536	9.59986e-09	No
KCNMB3	Hi	0.00428831	-0.136848	0.0128445	2.0251e-08	-0.265209	7.39312e-08	No
FAM98C	Hi	0.00429763	-0.136815	0.0128667	0.761068	-0.0146377	0.805975	No
CUTA	Hi	0.00429949	-0.136809	0.0128703	3.39582e-16	-0.378075	2.63855e-15	No
FHDC1	Hi	0.0043238	-0.136724	0.0129373	0.00013664	-0.182079	0.00031007	No
ZNF780B	Hi	0.00433581	-0.136682	0.0129674	0.0054651	-0.13315	0.00974661	No
ME3	Hi	0.00447223	-0.136214	0.0133368	3.73283e-05	-0.196563	9.18291e-05	No
SORBS3	Hi	0.00450023	-0.13612	0.0134093	1.75662e-05	0.204515	4.51879e-05	No
USP19	Hi	0.00451966	-0.136054	0.0134612	9.19861e-07	0.233015	2.76674e-06	No
STYK1	Hi	0.00452426	-0.136039	0.0134729	0.000239503	0.175457	0.000526493	No
BAP1	Hi	0.00454532	-0.135969	0.0135296	0.776425	-0.0136703	0.81823	No
PHF3	Hi	0.0045819	-0.135847	0.0136304	0.66963	-0.0205372	0.726559	No
ZNF592	Hi	0.0045944	-0.135806	0.0136636	0.000165291	0.179859	0.000370898	No
CLTB	Hi	0.00459609	-0.1358	0.0136662	0.028676	0.105035	0.0448434	No
SEPSECS	Hi	0.00463026	-0.135782	0.0137519	0.485105	-0.0335864	0.554891	No
ADAL	Hi	0.00462016	-0.135721	0.01373	0.898805	0.00612198	0.92009	No
NANOS1	Hi	0.00463517	-0.135672	0.0137604	7.63847e-05	-0.188704	0.000179825	No
DOCK1	Hi	0.00465419	-0.135609	0.0138148	1.7783e-05	0.204388	4.57106e-05	No
POLR2J	Hi	0.00467722	-0.135534	0.013877	2.79596e-18	-0.401925	2.55694e-17	No
RPL32	Hi	0.00468854	-0.135498	0.0139065	4.91885e-20	-0.42061	5.05232e-19	No
NDUFS7	Hi	0.00469876	-0.135465	0.0139286	0.611056	-0.0244789	0.674178	No
POLR2J2	Hi	0.00475656	-0.135279	0.0140792	0.00235754	-0.145616	0.00445342	No
PCK2	Hi	0.00480004	-0.13514	0.0141995	0.715942	-0.0175164	0.767077	No
ZBTB42	Hi	0.00483596	-0.135026	0.0142973	0.211892	0.0600433	0.271065	No
CLDN7	Hi	0.0048614	-0.134946	0.0143578	0.101459	0.0787229	0.141225	No
NNT	Hi	0.00489827	-0.134831	0.0144519	0.0240546	0.108297	0.0381566	No
GIPC2	Hi	0.00492195	-0.134757	0.0145167	0.12826	-0.0731234	0.17407	No
TRIM68	Hi	0.00497007	-0.134609	0.0146302	0.0115582	-0.121124	0.0193965	No
SLC35A3	Hi	0.00497316	-0.134599	0.0146341	0.0608712	0.0900523	0.0887482	No
PDSS2	Hi	0.00500369	-0.134506	0.0147173	0.175784	-0.0651058	0.229966	No
KLHL9	Hi	0.00506487	-0.13432	0.0148691	0.618651	-0.023959	0.680913	No
MEGF8	Hi	0.00508358	-0.134263	0.0149196	1.21798e-06	0.230458	3.61472e-06	No
C19orf33	Hi	0.00511836	-0.134159	0.0150108	0.705815	0.0181706	0.75833	No
STXBP2	Hi	0.00512019	-0.134153	0.015014	0.564131	0.027758	0.630995	No
TOMM7	Hi	0.00517262	-0.133997	0.0151545	1.41975e-07	-0.249335	4.71942e-07	No
DDX17	Hi	0.00518187	-0.13397	0.0151771	0.543307	-0.0292544	0.610966	No
ZRANB1	Hi	0.00522772	-0.133834	0.0152981	0.0239039	0.108413	0.0379415	No
DYNLL2	Hi	0.00524361	-0.133788	0.0153379	0.188842	-0.0631938	0.245107	No
TJP1	Hi	0.00531352	-0.133584	0.0155085	0.000712444	0.161867	0.00144801	No
INF2	Hi	0.00533004	-0.133536	0.0155436	0.938005	0.00374425	0.950712	No
FAM120A	Hi	0.00534193	-0.133502	0.0155733	0.107885	-0.0772831	0.149105	No
YPEL3	Hi	0.00534732	-0.133486	0.015584	0.000353363	0.170725	0.00075483	No
RNF123	Hi	0.00535923	-0.133452	0.0156099	0.416028	0.0391391	0.486564	No
TMEM141	Hi	0.00537197	-0.133415	0.0156405	5.55248e-05	-0.192244	0.000133537	No
TMLHE	Hi	0.00537547	-0.133405	0.0156456	0.000253422	-0.174777	0.000554589	No
NANS	Hi	0.00538467	-0.133379	0.0156661	0.398698	0.0406113	0.469272	No
SYT7	Hi	0.00539022	-0.133363	0.01568	1.09722e-15	-0.371937	8.16256e-15	No
CLK4	Hi	0.00539268	-0.133356	0.0156849	0.19388	-0.0624821	0.250993	No
TMEM128	Hi	0.00540702	-0.133315	0.0157221	0.00110627	-0.156071	0.0021861	No
RPL32P3	Hi	0.00542794	-0.133256	0.0157692	0.000786265	-0.160585	0.00158602	No
TSPYL1	Hi	0.00544074	-0.133219	0.0157998	3.32248e-06	0.221068	9.32884e-06	No
NUBPL	Hi	0.00544232	-0.133215	0.0158018	2.60964e-07	-0.244145	8.38899e-07	No
PRPF18	Hi	0.00544545	-0.133206	0.0158086	0.837095	-0.00989795	0.869988	No
EGLN1	Hi	0.00544939	-0.133195	0.0158155	0.000747104	0.161251	0.00151188	No
ADCK2	Hi	0.00546809	-0.133142	0.0158629	0.00119133	-0.155076	0.00234429	No
SLC44A5	Hi	0.00550149	-0.133048	0.0159483	0.0847411	-0.0828425	0.119999	No
LYSMD4	Hi	0.00552198	-0.132991	0.0159995	0.115606	-0.0756398	0.158675	No
CEL	Hi	0.00552986	-0.132969	0.0160167	2.51375e-16	-0.379628	1.98075e-15	No
C15orf48	Hi	0.00556054	-0.132883	0.0160939	0.000259585	0.174487	0.000566672	No
ARF1	Hi	0.00558425	-0.132817	0.0161486	0.00599747	-0.131709	0.0106113	No
HES1	Hi	0.00564276	-0.132656	0.016299	2.27371e-07	-0.24533	7.38111e-07	No
CNKSR3	Hi	0.00571878	-0.132449	0.0164902	0.313848	0.0484576	0.38283	No
PTGR2	Hi	0.00573912	-0.132394	0.0165465	0.0170631	-0.114454	0.0278014	No
IFT122	Hi	0.005754	-0.132353	0.0165822	0.250777	0.0552453	0.314288	No
GSTM4	Hi	0.00577543	-0.132296	0.0166345	0.257543	0.0544649	0.321924	No
DYNC1LI2	Hi	0.00578202	-0.132278	0.0166404	3.49553e-06	0.220582	9.78876e-06	No
ACADM	Hi	0.00578736	-0.132264	0.0166473	0.00350549	0.139856	0.00645392	No
HECTD3	Hi	0.00579667	-0.132239	0.0166712	0.00308311	0.141743	0.00572293	No
ACSS1	Hi	0.00584854	-0.1321	0.0167993	1.62352e-06	-0.22781	4.73443e-06	No
FUZ	Hi	0.00587741	-0.132024	0.0168722	0.77589	-0.0137039	0.81782	No
TAB2	Hi	0.00587942	-0.132019	0.0168722	1.71023e-09	0.283968	6.99011e-09	No
RALY	Hi	0.00593683	-0.131867	0.017031	1.67163e-12	-0.330262	9.26681e-12	No
NDUFC2	Hi	0.00593877	-0.131862	0.0170341	4.03334e-08	-0.259713	1.42636e-07	No
LAD1	Hi	0.00593972	-0.13186	0.0170344	5.48051e-13	-0.337018	3.183e-12	No
UPF3A	Hi	0.00596287	-0.131799	0.0170829	1.44964e-16	-0.382449	1.16185e-15	No
LRRC8D	Hi	0.00599112	-0.131726	0.0171598	0.000645049	-0.16315	0.00131917	No
GNE	Hi	0.00600532	-0.131689	0.017198	0.000115108	0.184056	0.000264162	No
FAR2	Hi	0.00600978	-0.131677	0.0172059	0.167738	-0.0663369	0.22058	No
SLC24A1	Hi	0.00602878	-0.131628	0.017248	0.0791549	-0.084365	0.112916	No
FKBP1B	Hi	0.00608738	-0.131477	0.0173959	1.61762e-06	0.227844	4.7179e-06	No
CHIC1	Hi	0.00609384	-0.131461	0.0174118	0.245526	-0.055861	0.308689	No
NAALAD2	Hi	0.00610263	-0.131438	0.017432	2.15251e-08	0.264727	7.83125e-08	No
LHPP	Hi	0.00611878	-0.131397	0.0174707	0.102002	0.0785986	0.141892	No
HCN3	Hi	0.00612817	-0.131373	0.017495	0.000149292	-0.181049	0.000337107	No
TEX2	Hi	0.00616055	-0.131291	0.017575	0.12723	-0.0733208	0.172882	No
TTC3	Hi	0.0061669	-0.131275	0.0175906	0.00209967	-0.14726	0.00399522	No
MECP2	Hi	0.00617342	-0.131258	0.0176067	0.22021	0.0589673	0.280349	No
BSDC1	Hi	0.00618621	-0.131226	0.0176332	0.0313291	0.103362	0.0486366	No
CCNDBP1	Hi	0.00618934	-0.131218	0.0176396	2.00893e-09	0.282788	8.15625e-09	No
RNF167	Hi	0.00621793	-0.131146	0.017704	0.200794	0.0615272	0.258497	No
NDUFB1	Hi	0.00625978	-0.131041	0.01781	0.433055	-0.0377274	0.503577	No
PAX6	Hi	0.00636509	-0.13078	0.0180662	0.027316	-0.105945	0.0429135	No
CTSA	Hi	0.0064042	-0.130683	0.0181592	0.323737	0.0474785	0.393151	No
PSORS1C1	Hi	0.00641631	-0.130654	0.0181866	1.35641e-07	-0.249719	4.51636e-07	No
NNAT	Hi	0.00641657	-0.130653	0.0181866	0.000903341	0.158764	0.00180875	No
UGT1A1	Hi	0.00645209	-0.130567	0.0182795	0.000543731	0.165334	0.00112455	No
SUCLA2	Hi	0.00647049	-0.130522	0.0183213	0.0143647	-0.11744	0.0237356	No
NDUFC1	Hi	0.00647309	-0.130516	0.0183261	0.0394703	-0.09889	0.0600054	No
STAG3L3	Hi	0.00654382	-0.130345	0.0185029	0.000164852	-0.17989	0.000370037	No
TTC17	Hi	0.00654535	-0.130341	0.0185036	3.61007e-07	-0.24133	1.14044e-06	No
PDHA1	Hi	0.00657134	-0.130279	0.0185677	7.47259e-11	-0.305891	3.53927e-10	No
RAVER1	Hi	0.00662775	-0.130144	0.0187034	5.74319e-07	-0.237241	1.76925e-06	No
CPT1A	Hi	0.00667593	-0.13003	0.0188235	0.00512746	0.134131	0.00918438	No
CLN8	Hi	0.00668377	-0.130012	0.018843	5.90997e-05	0.191556	0.000141711	No
PC	Hi	0.00669444	-0.129987	0.0188704	0.0136114	0.118362	0.0225837	No
ZNF718	Hi	0.00677946	-0.129788	0.0190864	0.193971	0.0624695	0.251079	No
NFE2L1	Hi	0.00678055	-0.129785	0.0190864	2.20456e-07	0.245595	7.16937e-07	No
WIPF2	Hi	0.00678497	-0.129775	0.0190962	5.18655e-07	0.238145	1.6059e-06	No
POGZ	Hi	0.00680383	-0.129731	0.0191412	0.129392	0.0729078	0.175422	No
RNPEP	Hi	0.00681942	-0.129695	0.0191743	0.917623	0.00497903	0.935495	No
ALDH6A1	Hi	0.00682536	-0.129681	0.0191856	1.01442e-05	0.210118	2.68929e-05	No
CEACAM5	Hi	0.00683154	-0.129667	0.0191977	0.00250676	-0.144739	0.00471228	No
FNBP1L	Hi	0.00684363	-0.129639	0.0192289	5.28264e-10	-0.292415	2.28308e-09	No
DVL3	Hi	0.00690569	-0.129496	0.0193627	0.122589	-0.0742261	0.167218	No
FASTK	Hi	0.00695815	-0.129377	0.0194989	0.000118884	-0.183685	0.00027236	No
RPLP1	Hi	0.0069834	-0.129319	0.0195588	7.21687e-09	-0.273214	2.75373e-08	No
MALAT1	Hi	0.00698778	-0.129309	0.0195656	0.0335642	-0.102044	0.0518063	No
TCF7L2	Hi	0.00700305	-0.129275	0.0196029	0.0422259	0.0975536	0.0637751	No
RFK	Hi	0.00705433	-0.129159	0.0197272	0.103522	-0.078253	0.143797	No
ZSWIM1	Hi	0.007056	-0.129156	0.0197291	1.21846e-15	-0.371383	9.02778e-15	No
SYF2	Hi	0.00707707	-0.129108	0.0197793	0.0193309	-0.112249	0.031233	No
SAP30L	Hi	0.00707789	-0.129107	0.0197793	2.99041e-06	0.222073	8.43889e-06	No
CBLN1	Hi	0.00710552	-0.129045	0.0198483	0.00890753	-0.125418	0.0152721	No
IFT88	Hi	0.00712352	-0.129005	0.019893	3.39281e-15	-0.365904	2.4184e-14	No
STK36	Hi	0.00712468	-0.129002	0.0198935	2.20052e-11	-0.313976	1.10004e-10	No
CENPBD1	Hi	0.00714386	-0.128959	0.0199415	0.756512	-0.0149258	0.802292	No
SAT2	Hi	0.00714838	-0.128949	0.0199513	0.379783	0.0422626	0.449324	No
WDR20	Hi	0.00722251	-0.128786	0.0201331	0.00134618	0.153421	0.00263097	No
AGR3	Hi	0.00726039	-0.128703	0.0202247	0.0764357	0.0851379	0.109353	No
CEP68	Hi	0.00727546	-0.12867	0.020261	0.189928	-0.0630393	0.246417	No
HOOK1	Hi	0.00731009	-0.128594	0.0203377	6.87521e-06	-0.213999	1.85776e-05	No
TOX3	Hi	0.00733796	-0.128534	0.020404	1.03948e-08	-0.270413	3.90627e-08	No
AKR7A3	Hi	0.00735154	-0.128504	0.0204389	0.947613	-0.00316301	0.958127	No
CLCN3	Hi	0.00735693	-0.128493	0.0204482	0.746657	0.0155508	0.793809	No
SEMA6A	Hi	0.00741379	-0.128444	0.0205864	5.66788e-06	0.216413	1.54733e-05	No
CCNG1	Hi	0.00742067	-0.128355	0.0206026	0.00507074	-0.134302	0.00909006	No
MAPK14	Hi	0.00747191	-0.128246	0.0207304	0.439853	-0.0371728	0.510419	No
BEX1	Hi	0.00748894	-0.128209	0.0207692	1.58295e-08	0.267144	5.83192e-08	No
RNF43	Hi	0.00753235	-0.128117	0.0208809	2.60113e-22	-0.443236	3.0612e-21	No
HINT2	Hi	0.00753431	-0.128113	0.0208835	0.07129	-0.0866638	0.102526	No
VPS39	Hi	0.0075834	-0.128009	0.0209993	1.1816e-08	0.269421	4.41311e-08	No
STXBP3	Hi	0.00758503	-0.128006	0.0210009	0.0327766	-0.1025	0.0507036	No
CCDC93	Hi	0.00759498	-0.127985	0.0210219	0.308471	0.0489984	0.377072	No
DISP2	Hi	0.00762451	-0.127923	0.0210899	1.89754e-07	0.246876	6.2253e-07	No
SESN1	Hi	0.00764024	-0.12789	0.0211247	1.14294e-05	-0.208914	3.01144e-05	No
RRAS2	Hi	0.0076432	-0.127884	0.02113	0.917091	0.00501132	0.935047	No
TRIM36	Hi	0.00764488	-0.12788	0.0211317	0.000225006	0.176205	0.00049598	No
NSF	Hi	0.00769386	-0.127778	0.0212559	0.112194	0.076355	0.154403	No
SMPD1	Hi	0.00774108	-0.12768	0.0213682	2.16641e-10	0.298643	9.74423e-10	No
DCAKD	Hi	0.00775529	-0.127651	0.0214016	3.29622e-08	-0.261336	1.17845e-07	No
TMEM45B	Hi	0.00777188	-0.127617	0.0214333	0.342131	0.0457077	0.412128	No
CSDE1	Hi	0.00777769	-0.127605	0.0214457	0.105032	0.0779136	0.145684	No
FBLIM1	Hi	0.00782389	-0.12751	0.0215583	1.24293e-07	0.250454	4.15432e-07	No
OST4	Hi	0.0078297	-0.127498	0.0215714	5.03074e-09	-0.275953	1.95293e-08	No
PUS10	Hi	0.00784525	-0.127466	0.0216113	0.0933555	-0.0806459	0.131007	No
DNAJB12	Hi	0.00785524	-0.127446	0.0216299	0.471304	-0.034668	0.541569	No
DST	Hi	0.00785885	-0.127439	0.0216369	1.31386e-08	0.268598	4.8853e-08	No
BCL2L14	Hi	0.00789517	-0.127365	0.0217189	0.36657	-0.0434462	0.436208	No
DYRK2	Hi	0.00789621	-0.127363	0.0217189	4.03828e-11	0.309991	1.97358e-10	No
OMA1	Hi	0.00792779	-0.127299	0.021788	1.85837e-05	-0.203932	4.76103e-05	No
PTPRH	Hi	0.00792784	-0.127298	0.021788	2.38554e-05	0.201324	6.02561e-05	No
TXNDC11	Hi	0.00796291	-0.127228	0.0218724	2.56158e-11	0.312984	1.27325e-10	No
DBI	Hi	0.00799369	-0.127166	0.021945	9.20362e-08	-0.252961	3.12873e-07	No
WDR1	Hi	0.00803335	-0.127086	0.0220388	0.0275352	0.105796	0.0432411	No
CNNM4	Hi	0.00806219	-0.127029	0.0221149	1.42595e-05	0.206661	3.71667e-05	No
PPIC	Hi	0.00808283	-0.126988	0.0221655	0.000478316	0.166954	0.000999234	No
SLC9A3R1	Hi	0.00809608	-0.126961	0.0221988	0.152659	0.068769	0.203178	No
ZNF785	Hi	0.00810271	-0.126948	0.0222109	0.00427713	-0.136887	0.00776855	No
CHFR	Hi	0.00814151	-0.126871	0.0223051	0.00149355	0.152001	0.00289982	No
NEK8	Hi	0.00817032	-0.126814	0.0223688	4.39736e-08	-0.259015	1.54774e-07	No
VPS37B	Hi	0.00818773	-0.12678	0.0224012	0.00928114	0.124749	0.0158613	No
SNAPC5	Hi	0.00820935	-0.126738	0.0224451	0.545753	-0.0290772	0.613167	No
PAN3	Hi	0.00822439	-0.126708	0.0224671	5.29181e-15	-0.363493	3.70113e-14	No
VCX3A	Hi	0.00822471	-0.126708	0.0224671	0.000188853	-0.178289	0.000420252	No
MRPS33	Hi	0.00822525	-0.126707	0.0224671	4.82589e-21	-0.430841	5.29505e-20	No
TOB1	Hi	0.00825826	-0.126642	0.0225512	0.00167101	-0.150454	0.00322382	No
DLD	Hi	0.00829229	-0.126576	0.0226318	0.0793476	-0.0843111	0.113182	No
USP54	Hi	0.0083364	-0.12649	0.0227368	0.0236307	-0.108623	0.0375317	No
CAPNS1	Hi	0.00835132	-0.126461	0.0227713	0.684202	-0.0195786	0.739496	No
ALG12	Hi	0.00835439	-0.126455	0.0227765	0.0798554	0.0841694	0.113818	No
CAMK2D	Hi	0.00836283	-0.126439	0.0227934	0.00052921	0.165677	0.00109666	No
DUSP23	Hi	0.00839325	-0.126381	0.0228701	6.4135e-06	-0.214685	1.73955e-05	No
LIAS	Hi	0.00842038	-0.126328	0.0229347	9.49808e-06	-0.21078	2.52641e-05	No
PTPRK	Hi	0.00845082	-0.12627	0.0229989	0.495081	-0.0328349	0.564649	No
B3GNT7	Hi	0.00849009	-0.126195	0.0230933	1.67108e-11	0.315763	8.45679e-11	No
GALNT3	Hi	0.0085187	-0.126141	0.0231554	0.000324852	-0.171759	0.000698156	No
GNG5	Hi	0.00858708	-0.126012	0.0233255	0.00166301	-0.15052	0.0032087	No
SUPT3H	Hi	0.00859796	-0.125991	0.0233488	3.06996e-10	-0.296225	1.35983e-09	No
ZNF529	Hi	0.00863959	-0.125913	0.0234397	0.00018286	-0.17867	0.000407728	No
ALDH1L1	Hi	0.00864668	-0.1259	0.0234557	0.0545778	0.0923387	0.0804774	No
TADA2B	Hi	0.00866687	-0.125862	0.0235042	9.12774e-07	0.233085	2.74789e-06	No
CALCOCO1	Hi	0.00869911	-0.125802	0.023582	0.000175105	0.179181	0.000391218	No
ZFAND6	Hi	0.00873494	-0.125735	0.0236632	0.539278	0.0295472	0.607318	No
HS1BP3	Hi	0.00877998	-0.125652	0.023782	0.00490501	-0.13481	0.00881183	No
DNAJC12	Hi	0.00879995	-0.125615	0.0238233	0.381828	0.0420817	0.451425	No
BTG2	Hi	0.00881908	-0.12558	0.0238686	0.185076	0.0637349	0.240728	No
PDLIM1	Hi	0.00882183	-0.125575	0.0238729	0.0389321	0.0991602	0.0592769	No
OS9	Hi	0.00885572	-0.125512	0.0239581	4.72156e-05	0.194019	0.00011454	No
CCDC122	Hi	0.00889094	-0.125448	0.0240308	6.30989e-10	-0.291155	2.70149e-09	No
YIPF3	Hi	0.00889788	-0.125435	0.0240398	0.557307	0.0282453	0.624195	No
HERC3	Hi	0.00890727	-0.125418	0.0240587	1.36299e-06	0.229426	4.01663e-06	No
ICA1	Hi	0.00895005	-0.12534	0.0241645	2.34177e-20	-0.423918	2.45806e-19	No
MBOAT1	Hi	0.0089722	-0.1253	0.0242016	3.00091e-06	0.222039	8.46614e-06	No
FGFR4	Hi	0.00897725	-0.125291	0.024212	9.8487e-20	-0.417481	9.94817e-19	No
GPR89B	Hi	0.00916305	-0.124957	0.02467	0.00480935	-0.135111	0.00865545	No
PLEKHA5	Hi	0.00921302	-0.124869	0.024778	0.00688124	-0.129552	0.0120174	No
FRMD4B	Hi	0.00923441	-0.124831	0.0248123	1.14693e-10	0.302998	5.31943e-10	No
GDPD1	Hi	0.00923707	-0.124826	0.0248161	0.141106	-0.0707586	0.189281	No
RAB5A	Hi	0.0092671	-0.124773	0.0248868	0.0868923	-0.0822777	0.122794	No
VAMP8	Hi	0.00929081	-0.124732	0.0249405	0.219303	0.0590832	0.279371	No
EFNB2	Hi	0.00933676	-0.124651	0.0250371	0.884057	-0.00702016	0.908323	No
OSGIN1	Hi	0.00933907	-0.124647	0.02504	0.946187	-0.00324926	0.957059	No
FNDC3A	Hi	0.00939863	-0.124543	0.0251829	0.778439	-0.0135438	0.820052	No
HUS1	Hi	0.00949838	-0.124371	0.0254332	3.90569e-05	-0.196076	9.58236e-05	No
KRAS	Hi	0.00954215	-0.124295	0.0255334	5.46454e-05	0.192419	0.000131564	No
POLD4	Hi	0.00961613	-0.124169	0.0257074	0.00113811	0.15569	0.00224507	No
SECISBP2L	Hi	0.00961915	-0.124164	0.025712	5.05429e-14	0.350928	3.23594e-13	No
CRB3	Hi	0.00967166	-0.124074	0.0258249	0.537141	-0.0297029	0.605387	No
LASP1	Hi	0.00968992	-0.124044	0.0258615	0.0232585	0.108913	0.0369873	No
UPK3B	Hi	0.00970951	-0.12401	0.0259088	0.758106	-0.0148249	0.803516	No
ZNF148	Hi	0.00973715	-0.123964	0.0259688	0.631822	0.0230641	0.692867	No
FAM13A	Hi	0.00978047	-0.123891	0.0260705	0.870545	-0.00784515	0.897099	No
SPRY2	Hi	0.00982139	-0.123822	0.0261587	0.00052703	-0.165729	0.00109271	No
RSU1	Hi	0.00982678	-0.123813	0.0261656	0.684264	0.0195745	0.739524	No
HINT1	Hi	0.00982787	-0.123812	0.0261656	0.000431077	-0.168258	0.000907053	No
CCDC146	Hi	0.00983707	-0.123796	0.0261831	0.451303	-0.0362495	0.521974	No
AP2A2	Hi	0.00989868	-0.123694	0.0263332	4.18348e-05	0.195333	0.00010219	No
SH3GLB2	Hi	0.00995133	-0.123606	0.0264592	0.0316035	-0.103196	0.0490058	No
SIAH1	Hi	0.00995611	-0.123599	0.0264657	0.000552247	-0.165136	0.00114101	No
ADI1	Hi	0.00996047	-0.123591	0.026473	0.0194727	-0.112118	0.0314368	No
C3orf52	Hi	0.00996649	-0.123581	0.0264855	0.000642472	-0.163201	0.00131484	No
KIAA2013	Hi	0.00997934	-0.12356	0.0265126	0.503162	0.0322227	0.572645	No
CYP4V2	Hi	0.0100137	-0.123504	0.0265933	0.0864091	0.0824035	0.122183	No
GALNT7	Hi	0.0100189	-0.123495	0.0266036	0.124803	0.073791	0.169883	No
ELF1	Hi	0.0100383	-0.123463	0.0266446	0.0440833	-0.0966937	0.0663213	No
LENG8	Hi	0.0100612	-0.123426	0.026695	0.00430203	-0.1368	0.00780954	No
SGSM3	Hi	0.0100669	-0.123416	0.0266994	7.63907e-05	0.188703	0.000179825	No
CYFIP2	Hi	0.0100813	-0.123393	0.0267306	0.932	-0.00410772	0.946062	No
ORMDL1	Hi	0.010097	-0.123367	0.026765	2.4012e-13	-0.341913	1.44251e-12	No
REPIN1	Hi	0.0101282	-0.123316	0.0268337	2.30791e-12	-0.328277	1.26579e-11	No
SLC25A36	Hi	0.010146	-0.123287	0.0268702	8.31276e-09	-0.272132	3.15036e-08	No
PLEKHM1	Hi	0.0101919	-0.123213	0.026974	0.00012742	0.182887	0.000290625	No
DNMBP	Hi	0.010241	-0.123134	0.0270939	0.0230992	-0.109039	0.0367519	No
ZNF81	Hi	0.0102412	-0.123133	0.0270939	0.659701	0.0211951	0.717735	No
PLEKHB1	Hi	0.0103387	-0.122977	0.0273173	1.28337e-10	-0.302233	5.91946e-10	No
BTBD7	Hi	0.0103393	-0.122976	0.0273173	1.01765e-07	0.252126	3.4414e-07	No
PFDN5	Hi	0.0103602	-0.122943	0.0273619	0.0106126	-0.122544	0.0179189	No
PHF2	Hi	0.0103635	-0.122937	0.0273669	0.131277	0.0725521	0.177697	No
SLC25A1	Hi	0.0104197	-0.122848	0.0274972	0.0460825	-0.0958016	0.0690375	No
GLTP	Hi	0.0104401	-0.122816	0.0275439	5.54582e-06	0.216112	1.51545e-05	No
PHACTR4	Hi	0.0104749	-0.122761	0.0276283	0.00250399	0.144754	0.00470972	No
ZNF514	Hi	0.0104846	-0.122745	0.0276431	4.81761e-11	-0.308822	2.33346e-10	No
ZZEF1	Hi	0.0105067	-0.12271	0.0276905	5.19811e-14	0.350769	3.32127e-13	No
NT5C	Hi	0.0105422	-0.122655	0.0277732	0.0155697	-0.116051	0.0255483	No
PPP1R12C	Hi	0.0105511	-0.122641	0.0277854	1.37788e-05	0.207012	3.59791e-05	No
AATK	Hi	0.0105538	-0.122637	0.0277854	0.861419	0.00840363	0.889793	No
SPAG1	Hi	0.0105663	-0.122617	0.0278002	1.88623e-05	-0.203777	4.82749e-05	No
UBR3	Hi	0.0105717	-0.122608	0.0278051	0.992633	-0.000444499	0.993968	No
TTC31	Hi	0.0105978	-0.122568	0.0278575	0.525436	0.0305614	0.594227	No
HEMK1	Hi	0.0106034	-0.122559	0.0278653	4.55071e-05	-0.19442	0.000110628	No
AKAP7	Hi	0.0106212	-0.122531	0.0279043	0.0952987	0.080173	0.133476	No
ZNF75A	Hi	0.0106276	-0.122521	0.0279175	0.143776	0.0702881	0.192451	No
EFHC1	Hi	0.010677	-0.122444	0.0280326	0.0335493	-0.102053	0.0517913	No
GPRC5D	Hi	0.0106893	-0.122425	0.0280577	0.457149	0.0357833	0.527657	No
FAM200A	Hi	0.0107071	-0.122398	0.028097	3.86298e-10	-0.294619	1.69504e-09	No
ASB7	Hi	0.0107505	-0.12233	0.0281929	6.86433e-05	0.189897	0.000162751	No
ATP7B	Hi	0.0107506	-0.12233	0.0281929	2.84853e-07	-0.243389	9.11903e-07	No
HOXA13	Hi	0.0107674	-0.122304	0.0282259	0.664217	0.0208954	0.721659	No
SYK	Hi	0.0108255	-0.122215	0.0283381	0.0497594	-0.0942424	0.0739913	No
OCEL1	Hi	0.0110081	-0.121937	0.0287481	5.44679e-06	0.216288	1.49082e-05	No
SEC62	Hi	0.0110237	-0.121914	0.028785	0.25465	0.0547968	0.318725	No
CAB39	Hi	0.0110797	-0.121829	0.0289163	1.35136e-06	0.229504	3.98528e-06	No
MBTPS1	Hi	0.0111141	-0.121777	0.0289873	0.000406044	0.169004	0.000858694	No
TRIM4	Hi	0.0111213	-0.121767	0.0290024	0.000546021	-0.16528	0.00112906	No
EVX1	Hi	0.0111601	-0.121709	0.029096	2.41803e-06	-0.224085	6.89725e-06	No
SLC2A8	Hi	0.0111805	-0.121678	0.0291377	1.70615e-18	-0.404273	1.58043e-17	No
ZNF580	Hi	0.0111909	-0.121663	0.029154	0.930504	-0.00419837	0.945021	No
MFSD5	Hi	0.0112292	-0.121606	0.0292418	0.169859	0.0660081	0.222999	No
ANG	Hi	0.0113054	-0.121493	0.02941	0.096427	0.0799019	0.134902	No
CRYZL1	Hi	0.0113273	-0.121461	0.029463	0.0262079	0.106716	0.0413181	No
LRRC23	Hi	0.01133	-0.121457	0.0294663	5.29429e-07	-0.237963	1.63749e-06	No
PICK1	Hi	0.0113546	-0.121421	0.0295263	0.000400712	-0.169169	0.000848399	No
TACO1	Hi	0.0113817	-0.121381	0.029593	0.174896	-0.0652395	0.228909	No
ZCCHC10	Hi	0.0114006	-0.121353	0.0296383	0.793015	0.0126314	0.832831	No
STAM2	Hi	0.0114056	-0.121346	0.0296473	4.70522e-06	0.217715	1.29703e-05	No
DGKA	Hi	0.011426	-0.121316	0.0296852	9.14101e-08	0.253018	3.1085e-07	No
CDK13	Hi	0.0114292	-0.121311	0.0296891	0.0035921	-0.139495	0.00660249	No
HSPA2	Hi	0.0114305	-0.121309	0.0296891	1.81561e-09	0.28353	7.40275e-09	No
SNX7	Hi	0.0114334	-0.121305	0.0296928	0.346528	-0.0452934	0.41675	No
SYP	Hi	0.0115518	-0.12119	0.0299501	2.58473e-07	0.244998	8.31689e-07	No
LEMD2	Hi	0.0115179	-0.121182	0.0298737	2.73829e-05	-0.19987	6.86827e-05	No
ELMO3	Hi	0.0115427	-0.121146	0.0299343	0.00659939	-0.130212	0.0115663	No
FGFR2	Hi	0.0116353	-0.121012	0.0301431	1.22318e-07	0.250588	4.09307e-07	No
SUSD1	Hi	0.0116573	-0.120981	0.0301937	0.074542	-0.0856894	0.106858	No
STK11	Hi	0.0116843	-0.120942	0.0302508	0.0151413	-0.116533	0.0248925	No
ACTN4	Hi	0.0116976	-0.120923	0.0302772	0.36824	-0.0432952	0.437935	No
RBPMS	Hi	0.0117426	-0.120859	0.0303715	0.604882	-0.0249036	0.668761	No
ACOT1	Hi	0.0117458	-0.120854	0.0303748	0.183367	0.0639831	0.238769	No
CLN3	Hi	0.0117478	-0.120851	0.030376	0.0281376	-0.105391	0.0441044	No
RPH3AL	Hi	0.0117642	-0.120828	0.0304144	0.180546	0.0643967	0.235567	No
BCAR3	Hi	0.0117898	-0.120791	0.030465	6.19132e-08	0.25623	2.14646e-07	No
ZNF708	Hi	0.0118047	-0.12077	0.0304995	0.139277	-0.071085	0.187139	No
ATXN7L3	Hi	0.0118349	-0.120727	0.0305619	0.310564	-0.0487872	0.379331	No
VAMP4	Hi	0.011874	-0.120672	0.0306392	0.284866	0.0514497	0.351905	No
DHTKD1	Hi	0.0118855	-0.120656	0.0306649	0.0522915	-0.0932237	0.0774695	No
SGK3	Hi	0.0119053	-0.120628	0.0307082	0.0534791	0.0927601	0.0790371	No
RABIF	Hi	0.0119143	-0.120615	0.0307223	0.462751	-0.0353396	0.53309	No
TSPAN6	Hi	0.0119154	-0.120614	0.0307223	9.03109e-13	-0.334013	5.13969e-12	No
ZNF419	Hi	0.0120029	-0.120491	0.0309082	0.00179653	-0.149447	0.00345371	No
PRPF40B	Hi	0.0120328	-0.120449	0.0309773	7.72536e-13	-0.334956	4.41408e-12	No
ITGA3	Hi	0.0121417	-0.120297	0.0312137	0.000513413	0.166061	0.00106723	No
NRXN3	Hi	0.012169	-0.120259	0.031276	0.660501	0.0211419	0.71836	No
ST3GAL4	Hi	0.0122234	-0.120184	0.0313997	4.90636e-05	0.1936	0.000118751	No
LTBP4	Hi	0.0122821	-0.120158	0.0315142	1.19477e-13	0.347763	7.39864e-13	No
BSG	Hi	0.0122425	-0.120158	0.0314368	0.613709	0.024297	0.676473	No
PMF1	Hi	0.0122442	-0.120156	0.0314371	0.000339796	-0.171207	0.000727244	No
BTBD3	Hi	0.0122626	-0.12013	0.0314763	3.3433e-05	0.197746	8.27631e-05	No
SP3	Hi	0.0124216	-0.119913	0.0318224	0.306737	-0.0491741	0.375204	No
ALDH1A1	Hi	0.0124245	-0.119909	0.0318228	0.00656926	0.130284	0.0115226	No
CMIP	Hi	0.0124515	-0.119873	0.031888	0.0363904	0.100481	0.0557519	No
TGFBR2	Hi	0.0124884	-0.119823	0.0319619	0.0297851	0.10432	0.0464513	No
NUDT9	Hi	0.0125262	-0.119772	0.0320423	0.595739	-0.0255361	0.66025	No
GFPT1	Hi	0.0125868	-0.11969	0.0321688	2.45489e-05	-0.201023	6.19065e-05	No
ERGIC3	Hi	0.0125946	-0.11968	0.0321847	1.45915e-16	-0.382416	1.16901e-15	No
TMEM65	Hi	0.0127026	-0.119535	0.0324235	0.525285	0.0305726	0.59409	No
ST6GALNAC1	Hi	0.0127516	-0.119524	0.0325154	0.00015836	0.180639	0.0003565	No
GNAI1	Hi	0.0127127	-0.119522	0.032445	2.09676e-06	0.225426	6.03219e-06	No
TAB3	Hi	0.0127244	-0.119506	0.0324643	0.000119203	-0.183655	0.000272967	No
HP1BP3	Hi	0.0128488	-0.119342	0.0327303	0.226485	0.0581747	0.287301	No
NDUFS4	Hi	0.0128753	-0.119307	0.0327924	0.45358	-0.0360675	0.524261	No
ATXN7L1	Hi	0.0128765	-0.119305	0.0327924	0.735833	0.0162403	0.78421	No
STAT6	Hi	0.0129512	-0.119207	0.032966	0.0360212	0.100679	0.0552508	No
PYGB	Hi	0.0129811	-0.119168	0.0330337	0.0696938	-0.0871554	0.100402	No
CDK11A	Hi	0.0130049	-0.119137	0.0330858	0.0144158	-0.117379	0.0238103	No
SLC37A4	Hi	0.0130066	-0.119135	0.033086	1.17555e-05	-0.208629	3.0929e-05	No
PCSK7	Hi	0.0130649	-0.119059	0.0332134	0.00104683	0.156809	0.00207622	No
KDM4C	Hi	0.0130909	-0.119025	0.0332709	0.0661714	-0.0882737	0.0957742	No
EIF3CL	Hi	0.013118	-0.11899	0.0333314	7.42239e-09	-0.272999	2.82892e-08	No
SETD3	Hi	0.013235	-0.118839	0.0336032	0.340292	-0.0458819	0.410306	No
NDOR1	Hi	0.0132479	-0.118823	0.0336307	0.780893	-0.0133899	0.822076	No
LCN15	Hi	0.0132492	-0.118821	0.0336307	0.667363	-0.020687	0.724452	No
GNPTG	Hi	0.0132826	-0.118778	0.0337112	0.385134	0.0417905	0.454932	No
PRR15L	Hi	0.0133019	-0.118754	0.0337431	0.00190864	-0.148602	0.00365351	No
FOXA3	Hi	0.0133177	-0.118733	0.0337748	0.296398	-0.0502359	0.364286	No
TDGF1	Hi	0.0134093	-0.118668	0.0339857	0	-0.489221	0	No
NDFIP1	Hi	0.0133753	-0.11866	0.0339081	0.275113	-0.0525024	0.3412	No
OSBPL5	Hi	0.0133958	-0.118634	0.0339556	0.949062	0.00307545	0.959226	No
MFF	Hi	0.0134238	-0.118598	0.0340138	4.42063e-16	-0.376706	3.40717e-15	No
MECOM	Hi	0.013627	-0.118342	0.0344462	0.00462953	-0.13569	0.00835952	No
SCARNA17	Hi	0.0137537	-0.118184	0.0347316	0.215016	-0.0596356	0.274642	No
DCAF5	Hi	0.0137562	-0.118181	0.0347334	7.66148e-13	0.335006	4.37883e-12	No
PTTG1IP	Hi	0.0137722	-0.118161	0.0347652	0.000121705	0.183416	0.000278219	No
NFU1	Hi	0.0138261	-0.118095	0.0348924	4.27219e-07	-0.239855	1.33533e-06	No
TOLLIP	Hi	0.0138345	-0.118084	0.0349093	0.395578	0.0408804	0.466173	No
RAB6B	Hi	0.013922	-0.117976	0.035108	8.84273e-07	0.233372	2.66488e-06	No
ZFAND3	Hi	0.0140924	-0.117768	0.0354844	0.000113892	0.184178	0.00026155	No
MAN1A1	Hi	0.0141263	-0.117727	0.0355564	8.97255e-12	0.319757	4.66039e-11	No
CAMK1D	Hi	0.0141363	-0.117715	0.0355725	0.000893553	0.158908	0.00179076	No
PDXP	Hi	0.0141671	-0.117678	0.0356455	0.355079	0.0444973	0.425329	No
ZNF620	Hi	0.0141937	-0.117646	0.0357036	1.79483e-06	-0.226878	5.20979e-06	No
BCL7B	Hi	0.0142227	-0.117611	0.0357689	0.961333	-0.00233391	0.96924	No
TUBAL3	Hi	0.0142807	-0.11759	0.0358819	0.0533935	0.0928029	0.0789338	No
YPEL5	Hi	0.0144321	-0.11736	0.0362171	3.42496e-06	0.220777	9.59781e-06	No
TEX261	Hi	0.0146296	-0.117126	0.0366487	0.00458066	-0.135851	0.00827722	No
SST	Hi	0.0146598	-0.117091	0.0367017	1.82957e-11	0.315176	9.21478e-11	No
RNF135	Hi	0.0147367	-0.117001	0.0368711	0.167742	0.0663362	0.22058	No
MZF1	Hi	0.0147459	-0.11699	0.0368845	0.00284159	-0.142931	0.00530647	No
C4orf48	Hi	0.0147709	-0.116961	0.0369152	7.42139e-09	-0.273	2.82892e-08	No
ZFP62	Hi	0.0147768	-0.116954	0.0369255	8.78377e-09	-0.271709	3.32009e-08	No
ARFIP1	Hi	0.0147975	-0.11693	0.0369635	0.207699	-0.0605971	0.266311	No
NSMCE1	Hi	0.0148159	-0.116908	0.0369956	1.62228e-19	-0.415212	1.61433e-18	No
RPS23	Hi	0.0148275	-0.116895	0.0370152	2.02641e-12	-0.329079	1.11628e-11	No
UBE2Q1	Hi	0.0148445	-0.116875	0.0370439	0.0318186	-0.103067	0.0493202	No
FUT6	Hi	0.0148785	-0.116836	0.0371104	0.90576	0.00569921	0.92556	No
SMAD6	Hi	0.0149102	-0.116799	0.0371729	0.000161544	-0.180128	0.000363261	No
MSRA	Hi	0.0149588	-0.116743	0.0372784	0.000221747	0.17638	0.000489171	No
RASSF6	Hi	0.0150202	-0.116672	0.0374081	0.000191748	0.178109	0.00042627	No
CACHD1	Hi	0.0151031	-0.116624	0.0375728	0.287244	-0.0511836	0.354596	No
NCSTN	Hi	0.0151239	-0.116553	0.0376106	0.195907	0.0621996	0.253129	No
CSNK2A2	Hi	0.0151483	-0.116525	0.0376525	9.42346e-19	-0.407071	8.8805e-18	No
SLC2A11	Hi	0.0151668	-0.116504	0.0376939	0.127871	-0.0731978	0.173636	No
SARM1	Hi	0.0151831	-0.116486	0.0377217	0.786329	-0.0130494	0.826674	No
SETMAR	Hi	0.0152094	-0.116456	0.0377671	7.23713e-06	-0.213491	1.95162e-05	No
NVL	Hi	0.0153231	-0.116327	0.0379931	7.30175e-07	-0.235097	2.22214e-06	No
DYRK1A	Hi	0.0153316	-0.116317	0.0380048	0.0471726	0.0953288	0.0704941	No
CCDC120	Hi	0.0153634	-0.116282	0.0380648	3.62575e-12	-0.325472	1.95812e-11	No
TRPM7	Hi	0.0153701	-0.116274	0.0380767	0.0901856	0.0814345	0.126993	No
RNF10	Hi	0.0155016	-0.116127	0.0383552	0.0033749	0.140417	0.0062306	No
TIPRL	Hi	0.0155217	-0.116104	0.0383956	0.208265	-0.060522	0.266963	No
EPHA10	Hi	0.015594	-0.11607	0.0385554	7.82013e-05	0.188765	0.000183808	No
WDR26	Hi	0.0155806	-0.116039	0.0385269	0.00154153	0.151567	0.0029875	No
USP21	Hi	0.0156571	-0.115954	0.0387018	0.00600596	-0.131687	0.0106245	No
SLC27A2	Hi	0.0156605	-0.11595	0.0387056	0.700158	-0.0185376	0.753258	No
TMEM177	Hi	0.0156713	-0.115938	0.0387275	1.06469e-09	-0.287409	4.43918e-09	No
SP2	Hi	0.0157103	-0.115895	0.0387953	3.3988e-06	0.220851	9.52848e-06	No
COQ4	Hi	0.0158296	-0.115763	0.0390513	0.897372	-0.00620918	0.918857	No
CORO1B	Hi	0.015835	-0.115757	0.0390523	0.80453	-0.0119138	0.842416	No
DHRSX	Hi	0.0158358	-0.115757	0.0390523	1.47135e-07	-0.249034	4.88198e-07	No
SPEG	Hi	0.0158456	-0.115746	0.0390716	8.48991e-08	0.25363	2.89837e-07	No
CLEC16A	Hi	0.0158913	-0.115696	0.03917	8.1168e-05	0.188023	0.00019038	No
RNASET2	Hi	0.015923	-0.115661	0.0392274	4.94273e-06	-0.217236	1.35952e-05	No
[truncated: 14,606 more rows]
